# Supplementary material for: Genomic alterations and possible druggable mutations in carcinoma of unknown primary (CUP)
Source: Sci Rep. 2021 Jul 23;11:15112. doi: 10.1038/s41598-021-94678-4 (PMC8302572; doi:10.1038/s41598-021-94678-4)
Supplement: Supplementary file 2 — Supplementary Information 2. [file 41598_2021_94678_MOESM2_ESM.xlsx]

## Sheet: Mutated_Genes cup
GENIE
Gene	# Mut	#	Freq
TP53	803	735	0.43
KRAS	346	341	0.199
KMT2D	214	163	0.126
ARID1A	187	151	0.116
SMARCA4	141	135	0.104
CDKN2A	134	131	0.103
FAT1	113	95	0.097
PIK3CA	165	152	0.089
COL7A1	27	23	0.089
KEAP1	115	106	0.083
APC	162	140	0.082
PRKDC	66	54	0.082
RIF1	21	21	0.082
TERT	101	91	0.077
RB1	131	119	0.07
DOCK8	18	18	0.07
KMT2C	69	54	0.068
LRP1B	9	8	0.067
NF1	100	88	0.066
SETBP1	38	35	0.065
PKHD1	2	2	0.065
CSMD3	2	2	0.065
EP300	94	83	0.064
PREX2	45	33	0.064
CREBBP	91	80	0.062
KMT2B	30	27	0.062
FANCM	26	19	0.062						`
POLQ	16	16	0.062
STK11	107	104	0.061
NOTCH1	122	103	0.06
PTPRD	70	56	0.06
SPEN	56	44	0.06
ATM	107	99	0.058
MGA	54	48	0.057
HIST1H3F	39	34	0.057
DMD	23	16	0.057
PTPRT	42	37	0.055
ROS1	89	73	0.054
KMT2A	87	70	0.054
GRIN2A	43	39	0.054
GLI2	33	29	0.054
BRCA2	74	70	0.053
ARID1B	76	67	0.053
ATR	61	54	0.053
EPHA5	68	54	0.053
GLI3	15	15	0.053
ZFHX3	37	30	0.051
NOTCH3	60	49	0.05
SMAD4	85	83	0.049
ATRX	70	64	0.049
SETD2	74	64	0.049
EPHA3	64	51	0.049
NOTCH4	42	37	0.049
ASXL1	65	61	0.047
EPHA7	51	46	0.047
DIS3L2	12	12	0.047
MED12	53	45	0.046
BCORL1	33	29	0.046
ERBB4	102	76	0.045
NOTCH2	73	60	0.045
ARID2	61	59	0.045
PBRM1	61	56	0.045
SLX4	33	31	0.045
BRAF	76	74	0.043
TSC2	63	58	0.043
KDM6A	57	56	0.043
NR0B1	12	11	0.043
CDH4	12	11	0.043
HABP2	11	11	0.043
TOPBP1	12	11	0.043
ARHGEF12	11	11	0.043
MTOR	72	57	0.042
TET2	60	55	0.042
NTRK3	61	54	0.042
NSD1	49	43	0.042
PIK3CG	32	31	0.041
HGF	35	30	0.041
CUX1	23	22	0.041
PTEN	78	69	0.04
CTNNB1	72	68	0.04
POLE	42	39	0.04
PIK3C2B	29	25	0.039
ERCC6	10	10	0.039
LIG4	11	10	0.039
EXO1	10	10	0.039
FANCA	51	49	0.038
FLT4	57	49	0.038
BCOR	53	48	0.038
MDC1	28	24	0.038
PML	12	11	0.038
KAT6B	11	11	0.038
POT1	11	11	0.038
CARD11	56	48	0.037
GRM3	3	3	0.037
SPTA1	4	3	0.037
GNAS	63	61	0.036
ERBB3	55	48	0.036
RECQL4	43	42	0.036
DOT1L	28	26	0.036
SLITRK6	10	8	0.036
TAF1	4	4	0.036
ALK	69	60	0.035
FLT1	52	46	0.035
NTRK1	49	45	0.035
GLI1	50	42	0.035
RBM10	36	34	0.035
TP53BP1	27	26	0.035
PIK3C2G	25	24	0.035
WRN	21	20	0.035
TLR4	9	9	0.035
ABCB11	9	9	0.035
KIF1B	9	9	0.035
KDR	70	58	0.034
ZNF217	23	21	0.034
PGR	21	20	0.034
ZNF703	3	3	0.034
TET1	34	31	0.033
CBLB	22	18	0.033
ERBB2	60	55	0.032
MAP3K1	44	42	0.032
NF2	42	42	0.032
BAP1	45	42	0.032
POLD1	33	30	0.032
EPHB1	25	24	0.032
RBL2	9	9	0.032
ZNF708	10	9	0.032
PRPF8	10	9	0.032
KDM6B	11	9	0.032
DCC	1	1	0.032
HSP90AB1	1	1	0.032
ITGA9	1	1	0.032
ITGA10	1	1	0.032
TNK2	1	1	0.032
SYNE1	1	1	0.032
TBX22	1	1	0.032
BRCA1	44	41	0.031
PTCH1	47	40	0.031
KDM5A	34	31	0.031
RPTOR	33	31	0.031
CIITA	19	17	0.031
PRF1	18	17	0.031
PTPN14	10	8	0.031
SLC25A13	8	8	0.031
FAAP100	8	8	0.031
MCM8	8	8	0.031
DEPDC5	7	7	0.031
COL1A1	1	1	0.031
AFF3	1	1	0.031
DEK	1	1	0.031
AKAP9	1	1	0.031
RET	57	52	0.03
CIC	34	31	0.03
IRS1	20	19	0.03
ASXL2	21	19	0.03
ANKRD11	23	18	0.03
PRKD1	18	13	0.03
AXL	43	38	0.029
MSH6	44	38	0.029
DICER1	42	37	0.029
FANCD2	21	19	0.029
KAT6A	13	11	0.029
FANCI	10	9	0.029
FBXW7	49	47	0.028
TSC1	43	37	0.028
DNMT3A	39	36	0.028
TCF3	33	32	0.028
RNF43	33	28	0.028
NSD2	21	20	0.028
PAK5	31	19	0.028
LATS2	19	18	0.028
ARID5B	20	18	0.028
MECOM	18	15	0.028
MYBL1	16	15	0.028
WAS	10	8	0.028
BCL11B	8	8	0.028
IGF1R	39	35	0.027
CDK12	28	27	0.027
PLCG2	18	18	0.027
INPPL1	12	12	0.027
DROSHA	14	12	0.027
ZNRF3	8	8	0.027
FAH	7	7	0.027
NRG1	7	7	0.027
TRIM37	9	7	0.027
SLC34A2	8	7	0.027
FAN1	7	7	0.027
USP28	9	7	0.027
RINT1	7	7	0.027
RHBDF2	7	7	0.027
HELQ	7	7	0.027
EME1	7	7	0.027
SQSTM1	6	6	0.027
EGFR	53	45	0.026
PDGFRA	49	44	0.026
BLM	37	34	0.026
STAG2	40	33	0.026
IDH1	45	43	0.025
IKZF1	37	33	0.025
AXIN2	22	22	0.025
TGFBR2	19	19	0.025
MAP3K13	17	17	0.025
SF1	8	7	0.025
HSD3B1	2	2	0.025
KEL	2	2	0.025
LZTR1	2	2	0.025
AR	37	31	0.024
PDGFRB	31	31	0.024
ERCC2	33	30	0.024
TMPRSS2	23	23	0.024
RASA1	21	21	0.023
TEK	12	11	0.023
RTEL1	12	10	0.023
ENG	6	6	0.023
ARHGAP35	7	6	0.023
SERPINA1	6	6	0.023
RAD54B	7	6	0.023
DCLRE1C	6	6	0.023
MUS81	6	6	0.023
PDK1	2	2	0.023
EMSY	2	2	0.023
GID4	2	2	0.023
FGFR4	29	29	0.022
NFE2L2	34	29	0.022
SF3B1	30	29	0.022
TGFBR1	17	14	0.022
SMC3	12	12	0.022
DDR2	33	28	0.021
CBL	28	27	0.021
SOX9	28	26	0.021
BRD4	30	26	0.021
CSF3R	24	23	0.021
ERG	21	21	0.021
JAK1	29	21	0.021
TSHR	21	21	0.021
FOXP1	17	16	0.021
FKBP9	6	6	0.021
IKZF3	6	6	0.021
CDH1	37	35	0.02
FGFR3	38	35	0.02
FGFR2	38	34	0.02
ESR1	26	26	0.02
ERCC5	28	24	0.02
DIS3	25	24	0.02
DAXX	21	20	0.02
TOP1	16	15	0.02
SOS1	14	14	0.02
PTPRS	15	13	0.02
NFKBIZ	12	11	0.02
NRAS	33	33	0.019
HNF1A	33	33	0.019
JAK2	33	32	0.019
PIK3R1	28	26	0.019
MEN1	26	25	0.019
MSH2	26	25	0.019
PALB2	26	25	0.019
BRIP1	26	24	0.019
KDM5C	23	23	0.019
PPP2R1A	20	20	0.019
COP1	18	18	0.019
TBX3	14	14	0.019
HIST1H1C	13	12	0.019
TP63	12	12	0.019
EXT2	11	11	0.019
FUS	9	9	0.019
PTK2B	5	5	0.019
ITK	6	5	0.019
XRCC1	5	5	0.019
XRCC5	5	5	0.019
MLH3	5	5	0.019
UIMC1	5	5	0.019
FGFR1	32	31	0.018
SMO	31	31	0.018
AKT1	31	30	0.018
JAK3	36	30	0.018
MET	31	30	0.018
ETV1	25	23	0.018
PRKN	24	23	0.018
SH2B3	21	21	0.018
CYLD	24	20	0.018
IL7R	20	18	0.018
RAD50	18	18	0.018
AMER1	14	14	0.018
FANCG	12	12	0.018
EXT1	10	10	0.018
MSH3	9	8	0.018
CSDE1	8	8	0.018
PRDM14	8	8	0.018
CDK2	6	5	0.018
PTK2	6	5	0.018
STAG1	5	5	0.018
PRAME	5	5	0.018
PRPF40B	5	5	0.018
RHPN2	6	5	0.018
NPRL2	4	4	0.018
ABL2	2	2	0.018
ABL1	31	29	0.017
GATA3	23	22	0.017
PMS2	23	22	0.017
NTRK2	21	21	0.017
SUZ12	20	20	0.017
CTCF	18	17	0.017
FOXA1	15	15	0.017
IRS2	13	13	0.017
INPP4B	15	13	0.017
IKBKE	14	13	0.017
PIK3C3	12	12	0.017
NCOR1	15	12	0.017
MST1R	11	11	0.017
SOX17	11	11	0.017
GEN1	5	5	0.017
PAK3	2	2	0.017
KIT	33	28	0.016
STAT3	19	19	0.016
RAD21	19	18	0.016
RHOA	15	14	0.016
PIK3CB	12	12	0.016
INHBA	11	11	0.016
DNMT1	11	10	0.016
DNMT3B	10	10	0.016
GATA6	10	10	0.016
PIK3R3	10	10	0.016
RPS6KA4	10	10	0.016
LATS1	10	10	0.016
BUB1B	11	9	0.016
UPF1	8	7	0.016
AGO2	7	7	0.016
RUNX1T1	6	6	0.016
CBFA2T3	6	4	0.016
DDB1	4	4	0.016
FANCB	4	4	0.016
POLB	4	4	0.016
TRAF3	4	4	0.016
RNF8	4	4	0.016
USP8	5	4	0.016
MTA1	5	4	0.016
NEIL3	4	4	0.016
BRCC3	4	4	0.016
RSPO3	4	4	0.016
FLT3	33	26	0.015
BCL6	21	20	0.015
WT1	22	20	0.015
FLCN	19	19	0.015
MRE11	15	15	0.015
CASP8	15	14	0.015
PARP1	11	11	0.015
INSR	10	10	0.015
PIK3CD	10	10	0.015
NUP93	11	10	0.015
BCL2L12	8	8	0.015
PRDM1	19	18	0.014
PRKCI	15	15	0.014
CTLA4	13	13	0.014
PPM1D	12	12	0.014
BTK	13	11	0.014
IRF4	12	11	0.014
CUL3	11	10	0.014
FANCF	9	9	0.014
FYN	8	8	0.014
EZH1	6	6	0.014
RXRA	6	6	0.014
SMYD3	6	6	0.014
TAL1	4	4	0.014
TFE3	4	4	0.014
SMC1A	4	4	0.014
RAF1	17	17	0.013
ERCC3	16	16	0.013
SDHA	16	16	0.013
TCF7L2	16	15	0.013
RICTOR	13	13	0.013
KLF4	12	12	0.013
PIK3R2	10	10	0.013
AXIN1	9	9	0.013
FUBP1	9	9	0.013
BABAM1	9	9	0.013
NSD3	10	9	0.013
MYB	8	8	0.013
PAK1	8	8	0.013
CDKN1C	7	7	0.013
RSPO2	4	4	0.013
CADM2	3	3	0.013
MPL	23	21	0.012
SMARCB1	22	21	0.012
MDM4	17	16	0.012
MUTYH	16	16	0.012
AURKA	16	16	0.012
TNFAIP3	17	16	0.012
XPO1	16	16	0.012
CDC73	17	16	0.012
FH	17	15	0.012
MITF	17	15	0.012
NBN	15	15	0.012
SOX2	15	15	0.012
PMS1	15	14	0.012
TRAF7	11	11	0.012
NEGR1	11	10	0.012
ETV5	7	7	0.012
EWSR1	7	7	0.012
INHA	7	7	0.012
PPP6C	9	7	0.012
STAT5B	7	7	0.012
XPC	7	7	0.012
HIST3H3	7	7	0.012
CRTC1	7	7	0.012
XRCC6	3	3	0.012
NFKBIE	3	3	0.012
POLH	3	3	0.012
RBBP8	3	3	0.012
BABAM2	3	3	0.012
DMC1	3	3	0.012
PNKP	3	3	0.012
PAXIP1	3	3	0.012
NT5C2	3	3	0.012
NEIL1	3	3	0.012
NECTIN4	3	3	0.012
ACVR1B	1	1	0.012
BCR	1	1	0.012
CHD2	2	1	0.012
CHD4	1	1	0.012
RANBP2	1	1	0.012
TOP2A	1	1	0.012
SLIT2	1	1	0.012
FRS2	1	1	0.012
CSF1R	17	16	0.011
AKT2	14	14	0.011
ARAF	15	14	0.011
CCNE1	15	14	0.011
ERCC4	15	14	0.011
B2M	14	13	0.011
CHEK1	11	11	0.011
MAP2K2	11	11	0.011
H3F3B	9	9	0.011
FAS	7	7	0.011
ETV4	8	7	0.011
FANCE	8	7	0.011
FOXO1	7	7	0.011
DCUN1D1	7	7	0.011
ELF3	5	5	0.011
TAP2	5	5	0.011
CARM1	7	5	0.011
WWTR1	5	5	0.011
NUF2	5	5	0.011
KNSTRN	6	5	0.011
CTNNA1	4	4	0.011
CD58	3	3	0.011
PRKCZ	3	3	0.011
PRSS8	1	1	0.011
SOX10	1	1	0.011
KLHL6	1	1	0.011
MLH1	18	17	0.01
RUNX1	14	13	0.01
FANCC	13	13	0.01
PAX5	13	13	0.01
BMPR1A	13	12	0.01
CEBPA	13	12	0.01
BARD1	10	10	0.01
CDK8	11	10	0.01
IGF1	7	7	0.01
TRAF2	6	6	0.01
LYN	5	5	0.01
XRCC3	3	3	0.01
BRD3	3	3	0.01
HRAS	16	16	0.009
BORCS8-MEF2B	15	15	0.009
PTPN11	15	15	0.009
EZH2	14	14	0.009
GNA11	15	14	0.009
MAP2K1	12	12	0.009
AKT3	13	12	0.009
CHEK2	12	12	0.009
CDKN1B	11	11	0.009
NFKBIA	11	11	0.009
IGF2	9	9	0.009
RAC1	10	9	0.009
CALR	8	8	0.009
XRCC2	8	8	0.009
YAP1	8	8	0.009
BIRC3	6	6	0.009
PDCD1	6	6	0.009
SMARCD1	6	6	0.009
STAT6	5	5	0.009
EPAS1	4	4	0.009
RRAS	4	4	0.009
SHOC2	4	4	0.009
RRAS2	4	4	0.009
CYSLTR2	4	4	0.009
KMT5A	4	4	0.009
FANCL	3	3	0.009
INSIG1	2	2	0.009
NPRL3	2	2	0.009
KCNIP1	2	2	0.009
IDH2	12	12	0.008
MYCN	12	11	0.008
RARA	11	11	0.008
MDM2	10	10	0.008
U2AF1	10	10	0.008
FOXL2	8	8	0.008
CBFB	8	8	0.008
GATA2	10	8	0.008
SYK	8	8	0.008
MAX	11	7	0.008
FGF3	6	6	0.008
GSK3B	6	6	0.008
XIAP	5	5	0.008
EIF1AX	5	5	0.008
GATA4	5	5	0.008
INPP4A	6	5	0.008
MYOD1	6	5	0.008
MAPK3	5	5	0.008
RPS6KB2	6	5	0.008
YES1	5	5	0.008
MALT1	5	5	0.008
ICOSLG	6	5	0.008
SHQ1	5	5	0.008
GBA	2	2	0.008
HFE	2	2	0.008
KCNQ1	2	2	0.008
MTAP	2	2	0.008
OGG1	2	2	0.008
RELA	2	2	0.008
SMARCE1	2	2	0.008
XRCC4	2	2	0.008
KLF2	3	2	0.008
TLX3	2	2	0.008
FAAP24	2	2	0.008
NEIL2	2	2	0.008
BCL2L2	1	1	0.008
VHL	12	12	0.007
ETV6	10	9	0.007
MCL1	11	9	0.007
REL	9	9	0.007
NKX2-1	9	9	0.007
SUFU	10	9	0.007
MAPK1	8	8	0.007
ALOX12B	7	7	0.007
SPOP	7	7	0.007
ACVR1	7	6	0.007
CXCR4	6	6	0.007
EED	6	6	0.007
JUN	5	5	0.007
PPARG	5	5	0.007
RAD54L	5	5	0.007
ERRFI1	5	5	0.007
GPS2	5	4	0.007
STAT5A	4	4	0.007
XPA	5	4	0.007
NCOA3	4	4	0.007
DUSP4	3	3	0.007
ERF	4	3	0.007
STK19	3	3	0.007
SESN1	3	3	0.007
SESN2	3	3	0.007
CDK5	2	2	0.007
CDK9	2	2	0.007
MAF	2	2	0.007
RPL26	2	2	0.007
GALNT12	3	2	0.007
CRTC2	2	2	0.007
MYCL	8	8	0.006
PRKAR1A	8	8	0.006
MAP2K4	8	8	0.006
CDKN1A	8	7	0.006
CDKN2C	8	7	0.006
ZRSR2	7	7	0.006
TENT5C	7	7	0.006
RAD51C	6	6	0.006
RAD52	6	6	0.006
PNRC1	6	6	0.006
EPCAM	5	5	0.006
PDPK1	4	4	0.006
BCL10	4	4	0.006
H3F3C	4	4	0.006
HLA-B	3	3	0.006
PHF6	3	3	0.006
TCF7L1	2	2	0.006
SMAD2	7	7	0.005
SRC	8	7	0.005
AURKB	7	7	0.005
CCND1	6	6	0.005
BCL2	6	6	0.005
CCND2	7	6	0.005
CD79B	6	6	0.005
CDK6	6	6	0.005
CDKN2B	6	6	0.005
MYC	6	6	0.005
MYD88	6	6	0.005
SDHB	6	6	0.005
SDHC	6	6	0.005
RIT1	4	4	0.005
HOXB13	4	4	0.005
TMEM127	5	4	0.005
DDB2	4	3	0.005
E2F3	3	3	0.005
EIF4E	4	3	0.005
HLA-A	3	3	0.005
BCL2L11	3	3	0.005
BBC3	4	3	0.005
SBDS	3	3	0.005
VTCN1	3	3	0.005
STK40	3	3	0.005
MSI1	2	2	0.005
RAC2	2	2	0.005
RECQL	2	2	0.005
TAP1	2	2	0.005
CCNQ	2	2	0.005
MSI2	2	2	0.005
SESN3	2	2	0.005
GNAQ	7	7	0.004
NPM1	7	7	0.004
CDK4	5	5	0.004
CRKL	5	5	0.004
LMO1	5	5	0.004
PHOX2B	5	5	0.004
CRLF2	5	5	0.004
RAD51	4	4	0.004
PDCD1LG2	4	4	0.004
CD79A	3	3	0.004
GATA1	3	3	0.004
SMAD3	3	3	0.004
NTHL1	3	3	0.004
RAD51B	3	3	0.004
TNFRSF14	3	3	0.004
GPC3	2	2	0.004
LMO2	2	2	0.004
QKI	2	2	0.004
CDK1	1	1	0.004
ELANE	1	1	0.004
GSTM5	1	1	0.004
HMBS	1	1	0.004
ID4	1	1	0.004
PSMD13	1	1	0.004
SS18	1	1	0.004
TAL2	1	1	0.004
TAZ	1	1	0.004
UROD	1	1	0.004
MBD4	1	1	0.004
RHOT1	1	1	0.004
LMO3	1	1	0.004
FAAP20	1	1	0.004
JAZF1	1	1	0.004
SNORA81	5	5	0.003
CCND3	4	4	0.003
CD274	4	4	0.003
ID3	3	3	0.003
SH2D1A	3	3	0.003
RHEB	3	3	0.003
GREM1	3	3	0.003
SDHAF2	3	3	0.003
ABRAXAS1	3	3	0.003
FGF4	2	2	0.003
HIST1H2BD	2	2	0.003
DNAJB1	2	2	0.003
IFNGR1	2	2	0.003
FGF19	2	2	0.003
CD276	2	2	0.003
RHOH	1	1	0.003
RPA1	1	1	0.003
MAFB	1	1	0.003
PGBD3	5	4	0.002
INSRR	3	3	0.002
PRSS2	3	3	0.002
RAD51D	2	2	0.002
VEGFA	2	2	0.002
CDC42	1	1	0.002
CENPA	1	1	0.002
IL10	1	1	0.002
PMAIP1	1	1	0.002
PTP4A1	1	1	0.002
RAB35	1	1	0.002
EGFL7	1	1	0.002
RRAGC	1	1	0.002
MAPKAP1	1	1	0.002
PPP4R2	2	1	0.002
SPRED1	1	1	0.002
NKX3-1	1	1	0.001
