# Supplementary material for: Genomic alterations and possible druggable mutations in carcinoma of unknown primary (CUP)
Source: Sci Rep. 2021 Jul 23;11:15112. doi: 10.1038/s41598-021-94678-4 (PMC8302572; doi:10.1038/s41598-021-94678-4)
Supplement: Supplementary file 3 — Supplementary Information 3. [file 41598_2021_94678_MOESM3_ESM.xlsx]

## Sheet: MSigDB_Oncogenic_Signatures_tab
Term	Overlap	P-value	Adjusted P-value	Old P-value	Old Adjusted P-value	Z-score	Combined Score	Genes
BCAT_BILD_ET_AL_DN	1946-02-01	0.00481105	0.163173	0.00762041	0.284184	-2.29569	12.2517	RIF1;PRKDC
CYCLIN_D1_UP.V1_DN	3/191	0.00906395	0.163173	0.0158026	0.284184	-1.76412	8.29744	BRCA2;ROS1;ATR
VEGF_A_UP.V1_DN	3/193	0.00932416	0.163173	0.0162391	0.284184	-1.73132	8.09416	PTPRD;RIF1;SETBP1
E2F1_UP.V1_UP	3/189	0.00880808	0.163173	0.015373	0.284184	-1.67648	7.93323	RB1;FANCM;BRCA2
KRAS.300_UP.V1_UP	2/146	0.0427112	0.298689	0.0620606	0.425053	-1.75205	5.52472	GRIN2A;TERT
PTEN_DN.V2_DN	2/144	0.0416619	0.298689	0.0605918	0.425053	-1.66861	5.30314	TERT;MGA
P53_DN.V2_UP	2/148	0.0437704	0.298689	0.0635417	0.425053	-1.62884	5.09632	NF1;TP53
ESC_V6.5_UP_EARLY.V1_UP	2/170	0.0560466	0.298689	0.0805985	0.425053	-1.53811	4.43218	TERT;MGA
P53_DN.V1_UP	2/194	0.0706352	0.298689	0.100631	0.425053	-1.64358	4.35586	CDKN2A;DMD
GCNP_SHH_UP_LATE.V1_UP	2/183	0.0638039	0.298689	0.0912807	0.425053	-1.57294	4.32865	PIK3CA;FANCM
PRC2_EDD_UP.V1_DN	2/194	0.0706352	0.298689	0.100631	0.425053	-1.59182	4.21868	PTPRT;DMD
HOXA9_DN.V1_DN	2/195	0.0712678	0.298689	0.101494	0.425053	-1.55268	4.1011	RB1;BRCA2
PRC2_EZH2_UP.V1_UP	2/195	0.0712678	0.298689	0.101494	0.425053	-1.55037	4.095	PTPRD;HIST1H3F
PRC2_EZH2_UP.V1_DN	2/194	0.0706352	0.298689	0.100631	0.425053	-1.53675	4.07272	SETBP1;DMD
LTE2_UP.V1_DN	2/196	0.0719023	0.298689	0.10236	0.425053	-1.5356	4.04237	NOTCH1;RIF1
PIGF_UP.V1_UP	2/191	0.0687488	0.298689	0.0980541	0.425053	-1.50051	4.01731	RIF1;ATR
ERB2_UP.V1_DN	2/197	0.0725387	0.298689	0.103227	0.425053	-1.48387	3.89314	RIF1;ATR
NFE2L2.V2	3/481	0.0935847	0.363941	0.146102	0.445049	-1.41243	3.34589	PTPRD;TERT;DMD
KRAS.600_UP.V1_UP	2/287	0.136164	0.378487	0.188007	0.445049	-1.19562	2.38394	GRIN2A;TERT
STK33_SKM_UP	2/290	0.13846	0.378487	0.190999	0.445049	-1.14854	2.27087	SETBP1;HIST1H3F
KRAS.600.LUNG.BREAST_UP.V1_UP	2/288	0.136928	0.378487	0.189003	0.445049	-1.09127	2.16977	GRIN2A;TERT
TBK1.DF_DN	2/287	0.136164	0.378487	0.188007	0.445049	-1.07206	2.13759	RIF1;NF1
KRAS.50_UP.V1_UP	1948-01-01	0.102596	0.373238	0.126393	0.445049	-0.816461	1.85905	TERT
TBK1.DN.48HRS_UP	1950-01-01	0.10664	0.373238	0.131209	0.445049	-0.76234	1.70635	CDKN2A
RB_DN.V1_DN	1/126	0.247768	0.378487	0.296328	0.445049	-0.910923	1.27097	RB1
CRX_DN.V1_UP	1/136	0.264632	0.378487	0.31565	0.445049	-0.86387	1.14844	DOCK8
CTIP_DN.V1_UP	1/138	0.26796	0.378487	0.319452	0.445049	-0.831457	1.09496	TERT
NRL_DN.V1_UP	1/136	0.264632	0.378487	0.31565	0.445049	-0.795401	1.05742	SPEN
CTIP_DN.V1_DN	1/141	0.272925	0.378487	0.325118	0.445049	-0.793039	1.02981	MGA
RB_P130_DN.V1_DN	1/139	0.269619	0.378487	0.321346	0.445049	-0.740378	0.970448	RB1
KRAS.LUNG_UP.V1_UP	1/141	0.272925	0.378487	0.325118	0.445049	-0.732838	0.951633	GRIN2A
BMI1_DN_MEL18_DN.V1_UP	1/145	0.279493	0.378487	0.3326	0.445049	-0.731101	0.931991	COL7A1
KRAS.KIDNEY_UP.V1_DN	1/142	0.274572	0.378487	0.326996	0.445049	-0.719825	0.930403	EPHA5
MEL18_DN.V1_UP	1/141	0.272925	0.378487	0.325118	0.445049	-0.697502	0.905747	COL7A1
KRAS.LUNG.BREAST_UP.V1_UP	1/145	0.279493	0.378487	0.3326	0.445049	-0.684296	0.872326	TERT
KRAS.BREAST_UP.V1_UP	1/146	0.281126	0.378487	0.334458	0.445049	-0.68177	0.865133	TERT
BMI1_DN.V1_UP	1/147	0.282756	0.378487	0.336311	0.445049	-0.651377	0.822802	COL7A1
ATM_DN.V1_UP	1/146	0.281126	0.378487	0.334458	0.445049	-0.637822	0.809365	HIST1H3F
MEL18_DN.V1_DN	1/148	0.284381	0.378487	0.338159	0.445049	-0.635228	0.79876	DMD
JAK2_DN.V1_DN	1/173	0.323874	0.378487	0.382775	0.445049	-0.617216	0.69585	ATM
E2F3_UP.V1_DN	1/183	0.339067	0.378487	0.399794	0.445049	-0.616811	0.667117	RIF1
SNF5_DN.V1_DN	1/164	0.309909	0.378487	0.367059	0.445049	-0.555594	0.650866	CDKN2A
CSR_EARLY_UP.V1_UP	1/164	0.309909	0.378487	0.367059	0.445049	-0.551304	0.64584	SMARCA4
GCNP_SHH_UP_EARLY.V1_DN	1/169	0.317702	0.378487	0.375838	0.445049	-0.549982	0.630633	NOTCH1
CSR_LATE_UP.V1_DN	1/170	0.31925	0.378487	0.377579	0.445049	-0.535269	0.61116	GLI3
PKCA_DN.V1_UP	1/170	0.31925	0.378487	0.377579	0.445049	-0.445748	0.508947	GLI2
WNT_UP.V1_UP	1/180	0.334545	0.378487	0.394737	0.445049	-0.449128	0.491788	NF1
ESC_J1_UP_EARLY.V1_UP	1/183	0.339067	0.378487	0.399794	0.445049	-0.394356	0.426519	RB1
NOTCH_DN.V1_DN	1/189	0.348022	0.378487	0.409787	0.445049	-0.35167	0.371183	NOTCH3
RAPA_EARLY_UP.V1_UP	1/183	0.339067	0.378487	0.399794	0.445049	-0.342591	0.370532	PTPRD
ESC_J1_UP_LATE.V1_DN	1/186	0.34356	0.378487	0.404811	0.445049	-0.340929	0.364246	GLI2
JAK2_DN.V1_UP	1/188	0.346538	0.378487	0.408132	0.445049	-0.342453	0.362919	DMD
ESC_V6.5_UP_LATE.V1_DN	1/186	0.34356	0.378487	0.404811	0.445049	-0.307409	0.328434	GLI2
DCA_UP.V1_UP	1/191	0.350981	0.378487	0.413082	0.445049	-0.303668	0.317948	PTPRT
ERB2_UP.V1_UP	1/191	0.350981	0.378487	0.413082	0.445049	-0.300904	0.315054	NOTCH3
IL21_UP.V1_UP	1/193	0.353926	0.378487	0.416359	0.445049	-0.296555	0.308022	GRIN2A
PRC2_SUZ12_UP.V1_DN	1/191	0.350981	0.378487	0.413082	0.445049	-0.289845	0.303475	SETBP1
CYCLIN_D1_KE_.V1_UP	1/190	0.349503	0.378487	0.411436	0.445049	-0.288187	0.302954	CDKN2A
ATF2_S_UP.V1_DN	1/187	0.345051	0.378487	0.406474	0.445049	-0.281389	0.299416	COL7A1
DCA_UP.V1_DN	1/193	0.353926	0.378487	0.416359	0.445049	-0.282115	0.293024	SETBP1
ATF2_UP.V1_UP	1/192	0.352455	0.378487	0.414722	0.445049	-0.27933	0.291294	PTPRT
CYCLIN_D1_KE_.V1_DN	1/194	0.355394	0.378487	0.417991	0.445049	-0.276639	0.28619	ROS1
LEF1_UP.V1_UP	1/195	0.356859	0.378487	0.419618	0.445049	-0.246713	0.254217	CDKN2A
PRC1_BMI_UP.V1_DN	1/192	0.352455	0.378487	0.414722	0.445049	-0.236203	0.24632	DMD
KRAS.DF.V1_DN	1/194	0.355394	0.378487	0.417991	0.445049	-0.225577	0.233366	ZFHX3
RAPA_EARLY_UP.V1_DN	1/191	0.350981	0.378487	0.413082	0.445049	-0.218279	0.228544	STK11
CAMP_UP.V1_DN	1/200	0.364133	0.380437	0.42769	0.44684	-0.217128	0.219351	PTPRD
STK33_UP	1/293	0.485656	0.486831	0.559448	0.560691	-0.0490684	0.0354399	SETBP1
STK33_NOMO_UP	1/294	0.486831	0.486831	0.560691	0.560691	-0.0304898	0.0219477	SETBP1
TBK1.DF_UP	1/290	0.482117	0.486831	0.555698	0.560691	-0.0259367	0.0189226	RB1
