# Supplementary material for: Genomic alterations and possible druggable mutations in carcinoma of unknown primary (CUP)
Source: Sci Rep. 2021 Jul 23;11:15112. doi: 10.1038/s41598-021-94678-4 (PMC8302572; doi:10.1038/s41598-021-94678-4)
Supplement: Supplementary file 4 — Supplementary Information 4. [file 41598_2021_94678_MOESM4_ESM.xlsx]

## Sheet: Mutual exclusivity
A	B	Neither	A Not B	B Not A	Both	Log2 Odds Ratio	p-Value	q-Value	Tendency
SMARCA4	KEAP1	1497	95	66	51	>3	<0.001	<0.001	Co-occurrence
TP53	RB1	942	624	24	119	2.904	<0.001	<0.001	Co-occurrence
KEAP1	STK11	1518	74	74	43	>3	<0.001	<0.001	Co-occurrence
SMARCA4	STK11	1490	102	73	44	>3	<0.001	<0.001	Co-occurrence
KMT2D	NOTCH1	1477	128	67	37	2.672	<0.001	<0.001	Co-occurrence
NOTCH1	ROS1	1551	78	54	26	>3	<0.001	<0.001	Co-occurrence
NOTCH1	CREBBP	1549	79	56	25	>3	<0.001	<0.001	Co-occurrence
EPHA5	KMT2C	1613	40	40	16	>3	<0.001	<0.001	Co-occurrence
KMT2D	ROS1	1494	135	50	30	2.731	<0.001	<0.001	Co-occurrence
TERT	KMT2C	1561	92	35	21	>3	<0.001	<0.001	Co-occurrence
KMT2A	ATR	1600	53	39	17	>3	<0.001	<0.001	Co-occurrence
CREBBP	ROS1	1569	60	59	21	>3	<0.001	<0.001	Co-occurrence
TP53	CDKN2A	862	576	104	167	1.265	<0.001	<0.001	Co-occurrence
NOTCH1	TERT	1519	77	86	27	2.631	<0.001	<0.001	Co-occurrence
NOTCH1	FAT1	1530	79	75	25	2.691	<0.001	<0.001	Co-occurrence
KMT2D	KMT2A	1500	139	44	26	2.673	<0.001	<0.001	Co-occurrence
KMT2D	CREBBP	1491	137	53	28	2.523	<0.001	<0.001	Co-occurrence
TP53	KMT2D	911	633	55	110	1.525	<0.001	<0.001	Co-occurrence
ATR	NOTCH3	1614	42	39	14	>3	<0.001	<0.001	Co-occurrence
ROS1	NOTCH3	1592	64	37	16	>3	<0.001	<0.001	Co-occurrence
FAT1	ATR	1571	82	38	18	>3	<0.001	<0.001	Co-occurrence
KMT2D	FAT1	1475	134	69	31	2.306	<0.001	<0.001	Co-occurrence
ATR	KMT2C	1611	42	42	14	>3	<0.001	<0.001	Co-occurrence
KMT2D	RB1	1439	127	105	38	2.036	<0.001	<0.001	Co-occurrence
RB1	EP300	1507	117	59	26	2.505	<0.001	<0.001	Co-occurrence
SPEN	ZFHX3	1644	34	21	10	>3	<0.001	<0.001	Co-occurrence
PTPRD	GRIN2A	1614	53	29	13	>3	<0.001	<0.001	Co-occurrence
FAT1	NOTCH3	1573	83	36	17	>3	<0.001	<0.001	Co-occurrence
RB1	TERT	1483	113	83	30	2.246	<0.001	<0.001	Co-occurrence
TERT	ROS1	1538	91	58	22	2.68	<0.001	<0.001	Co-occurrence
BRCA2	KMT2A	1580	59	53	17	>3	<0.001	<0.001	Co-occurrence
CREBBP	PTPRD	1579	64	49	17	>3	<0.001	<0.001	Co-occurrence
KMT2C	GRIN2A	1623	44	30	12	>3	<0.001	<0.001	Co-occurrence
EP300	ROS1	1563	66	61	19	2.883	<0.001	<0.001	Co-occurrence
KMT2D	SPEN	1519	146	25	19	2.983	<0.001	<0.001	Co-occurrence
TP53	TERT	932	664	34	79	1.705	<0.001	<0.001	Co-occurrence
ATR	SPEN	1621	44	32	12	>3	<0.001	<0.001	Co-occurrence
ARID1A	ARID1B	1510	130	46	23	2.538	<0.001	<0.001	Co-occurrence
PTPRD	ZFHX3	1623	55	20	11	>3	<0.001	<0.001	Co-occurrence
PTPRD	KMT2C	1601	52	42	14	>3	<0.001	<0.001	Co-occurrence
NOTCH1	KMT2A	1554	85	51	19	2.768	<0.001	<0.001	Co-occurrence
NOTCH3	ZFHX3	1635	43	21	10	>3	<0.001	<0.001	Co-occurrence
KMT2D	PTPRD	1501	142	43	23	2.499	<0.001	<0.001	Co-occurrence
KMT2D	KMT2C	1509	144	35	21	2.652	<0.001	<0.001	Co-occurrence
EP300	KMT2B	1604	73	20	12	>3	<0.001	<0.001	Co-occurrence
ROS1	ATR	1588	65	41	15	>3	<0.001	<0.001	Co-occurrence
TP53	KMT2C	955	698	11	45	2.485	<0.001	<0.001	Co-occurrence
KMT2A	ZFHX3	1619	59	20	11	>3	<0.001	<0.001	Co-occurrence
CREBBP	KMT2C	1587	66	41	15	>3	<0.001	<0.001	Co-occurrence
ROS1	PTPRD	1579	64	50	16	2.981	<0.001	<0.001	Co-occurrence
ATR	ZFHX3	1632	46	21	10	>3	<0.001	<0.001	Co-occurrence
KMT2D	NOTCH3	1511	145	33	20	2.659	<0.001	<0.001	Co-occurrence
KMT2D	EP300	1485	139	59	26	2.235	<0.001	<0.001	Co-occurrence
TERT	ARID1B	1546	94	50	19	2.644	<0.001	<0.001	Co-occurrence
EPHA5	GRIN2A	1622	45	31	11	>3	<0.001	<0.001	Co-occurrence
RB1	ROS1	1509	120	57	23	2.343	<0.001	<0.001	Co-occurrence
FAT1	KMT2C	1569	84	40	16	2.901	<0.001	<0.001	Co-occurrence
BRCA2	PRKDC	1592	62	41	14	>3	<0.001	<0.001	Co-occurrence
FAT1	ROS1	1548	81	61	19	2.574	<0.001	<0.001	Co-occurrence
ROS1	ZFHX3	1609	69	20	11	>3	<0.001	<0.001	Co-occurrence
ROS1	GLI2	1609	69	20	11	>3	<0.001	<0.001	Co-occurrence
NOTCH1	GRIN2A	1577	90	28	14	>3	<0.001	<0.001	Co-occurrence
KEAP1	KMT2C	1553	100	39	17	2.759	<0.001	<0.001	Co-occurrence
KMT2C	SPEN	1620	45	33	11	>3	<0.001	<0.001	Co-occurrence
KMT2D	ATR	1508	145	36	20	2.531	<0.001	<0.001	Co-occurrence
KMT2A	SPEN	1607	58	32	12	>3	<0.001	<0.001	Co-occurrence
KMT2D	ARID1A	1427	129	117	36	1.767	<0.001	<0.001	Co-occurrence
ROS1	KMT2C	1587	66	42	14	>3	<0.001	<0.001	Co-occurrence
TP53	NOTCH1	933	672	33	71	1.579	<0.001	<0.001	Co-occurrence
KMT2D	ARID1B	1497	143	47	22	2.293	<0.001	<0.001	Co-occurrence
NF1	ROS1	1551	78	62	18	2.529	<0.001	<0.001	Co-occurrence
COL7A1	RIF1	1671	17	15	6	>3	<0.001	<0.001	Co-occurrence
EP300	CREBBP	1560	68	64	17	2.607	<0.001	<0.001	Co-occurrence
NOTCH3	PTPRT	1626	43	30	10	>3	<0.001	<0.001	Co-occurrence
FAT1	COL7A1	1596	90	13	10	>3	<0.001	<0.001	Co-occurrence
RB1	EPHA5	1528	125	38	18	2.534	<0.001	<0.001	Co-occurrence
NOTCH1	NOTCH3	1567	89	38	15	2.797	<0.001	<0.001	Co-occurrence
GRIN2A	PTPRT	1636	33	31	9	>3	<0.001	<0.001	Co-occurrence
RB1	CREBBP	1507	121	59	22	2.215	<0.001	<0.001	Co-occurrence
KMT2D	GLI2	1527	151	17	14	>3	<0.001	<0.001	Co-occurrence
ATR	MGA	1614	45	39	11	>3	<0.001	<0.001	Co-occurrence
TP53	ATR	953	700	13	43	2.171	<0.001	<0.001	Co-occurrence
TP53	EPHA5	953	700	13	43	2.171	<0.001	<0.001	Co-occurrence
ROS1	KMT2A	1574	65	55	15	2.723	<0.001	<0.001	Co-occurrence
CREBBP	KMT2A	1573	66	55	15	2.7	<0.001	<0.001	Co-occurrence
KEAP1	ATR	1552	101	40	16	2.62	<0.001	<0.001	Co-occurrence
PTPRD	HIST1H3F	1617	56	26	10	>3	<0.001	<0.001	Co-occurrence
NOTCH1	KMT2C	1564	89	41	15	2.685	<0.001	<0.001	Co-occurrence
KMT2C	NOTCH3	1611	45	42	11	>3	<0.001	<0.001	Co-occurrence
SPEN	GRIN2A	1632	35	33	9	>3	<0.001	<0.001	Co-occurrence
KRAS	CDKN2A	1171	267	183	88	1.077	<0.001	<0.001	Co-occurrence
KRAS	STK11	1284	308	70	47	1.485	<0.001	<0.001	Co-occurrence
CDKN2A	PTPRD	1399	244	39	27	1.989	<0.001	<0.001	Co-occurrence
PTPRD	EPHA5	1599	54	44	12	>3	<0.001	<0.001	Co-occurrence
TERT	NOTCH3	1558	98	38	15	2.65	<0.001	<0.001	Co-occurrence
KMT2A	NOTCH3	1598	58	41	12	>3	<0.001	<0.001	Co-occurrence
TP53	ARID1B	947	693	19	50	1.846	<0.001	<0.001	Co-occurrence
CREBBP	GLI2	1607	71	21	10	>3	<0.001	<0.001	Co-occurrence
ROS1	EPHA5	1586	67	43	13	2.839	<0.001	<0.001	Co-occurrence
KEAP1	PTPRD	1543	100	49	17	2.42	<0.001	<0.001	Co-occurrence
FANCM	DOCK8	1677	14	13	5	>3	<0.001	<0.001	Co-occurrence
GLI2	RIF1	1663	25	15	6	>3	<0.001	<0.001	Co-occurrence
ARID1B	ATR	1596	57	44	12	2.933	<0.001	<0.001	Co-occurrence
ARID1B	KMT2C	1596	57	44	12	2.933	<0.001	<0.001	Co-occurrence
KMT2C	HIST1H3F	1626	47	27	9	>3	<0.001	<0.001	Co-occurrence
KMT2C	PREX2	1626	47	27	9	>3	<0.001	<0.001	Co-occurrence
TERT	GRIN2A	1567	100	29	13	2.812	<0.001	<0.001	Co-occurrence
PTPRD	PTPRT	1613	56	30	10	>3	<0.001	<0.001	Co-occurrence
NOTCH1	EP300	1538	86	67	18	2.264	<0.001	<0.001	Co-occurrence
NF1	GRIN2A	1583	84	30	12	2.914	<0.001	<0.001	Co-occurrence
ROS1	MGA	1591	68	38	12	2.885	<0.001	<0.001	Co-occurrence
PTPRD	MGA	1604	55	39	11	>3	<0.001	<0.001	Co-occurrence
SMARCA4	EPHA5	1524	129	39	17	2.364	<0.001	<0.001	Co-occurrence
ROS1	ARID1B	1574	66	55	14	2.602	<0.001	<0.001	Co-occurrence
RIF1	NUTM1	1688	18	0	3	>3	<0.001	<0.001	Co-occurrence
KMT2D	CDKN2A	1322	116	222	49	1.331	<0.001	<0.001	Co-occurrence
KMT2D	ZFHX3	1526	152	18	13	2.858	<0.001	<0.001	Co-occurrence
KMT2D	EPHA5	1506	147	38	18	2.279	<0.001	<0.001	Co-occurrence
NF1	BRCA2	1553	80	60	16	2.372	<0.001	<0.001	Co-occurrence
TP53	PTPRT	958	711	8	32	2.43	<0.001	<0.001	Co-occurrence
TP53	EP300	939	685	27	58	1.558	<0.001	<0.001	Co-occurrence
TERT	SPEN	1565	100	31	13	2.714	<0.001	<0.001	Co-occurrence
FAT1	GRIN2A	1579	88	30	12	2.843	<0.001	<0.001	Co-occurrence
TP53	FAT1	932	677	34	66	1.418	<0.001	<0.001	Co-occurrence
FAT1	MGA	1572	87	37	13	2.666	<0.001	<0.001	Co-occurrence
PTPRD	NOTCH3	1601	55	42	11	2.931	<0.001	<0.001	Co-occurrence
NOTCH3	GRIN2A	1623	44	33	9	>3	<0.001	<0.001	Co-occurrence
KMT2D	KMT2B	1525	152	19	13	2.779	<0.001	<0.001	Co-occurrence
EP300	MGA	1586	73	38	12	2.778	<0.001	<0.001	Co-occurrence
NOTCH3	KMT2B	1632	45	24	8	>3	<0.001	<0.001	Co-occurrence
TP53	PTPRD	947	696	19	47	1.751	<0.001	<0.001	Co-occurrence
FAT1	TERT	1516	80	93	20	2.027	<0.001	<0.001	Co-occurrence
NF1	KMT2A	1558	81	55	15	2.391	<0.001	<0.001	Co-occurrence
FAT1	BRCA2	1549	84	60	16	2.298	<0.001	<0.001	Co-occurrence
SMARCA4	EP300	1499	125	64	21	1.976	<0.001	<0.001	Co-occurrence
KEAP1	CREBBP	1529	99	63	18	2.142	<0.001	<0.001	Co-occurrence
BRCA2	GLI2	1611	67	22	9	>3	<0.001	<0.001	Co-occurrence
ARID1A	ATM	1478	129	78	24	1.818	<0.001	<0.001	Co-occurrence
NOTCH3	SPEN	1621	44	35	9	>3	<0.001	<0.001	Co-occurrence
NOTCH1	PTPRD	1554	89	51	15	2.361	<0.001	<0.001	Co-occurrence
TERT	EP300	1529	95	67	18	2.112	<0.001	<0.001	Co-occurrence
PTPRD	PREX2	1616	57	27	9	>3	<0.001	<0.001	Co-occurrence
PTPRD	ATR	1598	55	45	11	2.828	<0.001	<0.001	Co-occurrence
EP300	SPEN	1591	74	33	11	2.841	<0.001	<0.001	Co-occurrence
TP53	PREX2	959	714	7	29	2.476	<0.001	<0.001	Co-occurrence
PTPRT	KMT2B	1644	33	25	7	>3	<0.001	<0.001	Co-occurrence
EP300	NOTCH3	1583	73	41	12	2.666	<0.001	<0.001	Co-occurrence
GRIN2A	ZFHX3	1643	35	24	7	>3	<0.001	<0.001	Co-occurrence
NOTCH1	SPEN	1573	92	32	12	2.681	<0.001	<0.001	Co-occurrence
ATM	KMT2A	1552	87	55	15	2.283	<0.001	<0.001	Co-occurrence
SMARCA4	NF1	1489	124	74	22	1.836	<0.001	<0.001	Co-occurrence
TERT	EPHA5	1554	99	42	14	2.387	<0.001	<0.001	Co-occurrence
NOTCH3	HIST1H3F	1628	45	28	8	>3	<0.001	<0.001	Co-occurrence
ROS1	PTPRT	1599	70	30	10	2.929	<0.001	<0.001	Co-occurrence
SETBP1	GLI3	1663	31	10	5	>3	<0.001	<0.001	Co-occurrence
CDKN2A	NOTCH1	1368	237	70	34	1.487	<0.001	<0.001	Co-occurrence
CDKN2A	TERT	1361	235	77	36	1.437	<0.001	<0.001	Co-occurrence
SPEN	KMT2B	1640	37	25	7	>3	<0.001	<0.001	Co-occurrence
SMARCA4	KMT2A	1511	128	52	18	2.031	<0.001	<0.001	Co-occurrence
KRAS	KEAP1	1281	311	73	44	1.312	<0.001	<0.001	Co-occurrence
MGA	PTPRT	1627	42	32	8	>3	<0.001	<0.001	Co-occurrence
KEAP1	EPHA5	1550	103	42	14	2.327	<0.001	<0.001	Co-occurrence
SMARCA4	PTPRT	1536	133	27	13	2.475	<0.001	<0.001	Co-occurrence
TERT	PTPRD	1545	98	51	15	2.213	<0.001	<0.001	Co-occurrence
ROS1	GRIN2A	1597	70	32	10	2.834	<0.001	<0.001	Co-occurrence
KMT2D	SETBP1	1521	152	23	13	2.5	<0.001	<0.001	Co-occurrence
FAT1	PTPRD	1557	86	52	14	2.285	<0.001	<0.001	Co-occurrence
ZFHX3	KMT2B	1652	25	26	6	>3	<0.001	<0.001	Co-occurrence
KEAP1	MGA	1555	104	37	13	2.393	<0.001	<0.001	Co-occurrence
NOTCH1	ATR	1562	91	43	13	2.376	<0.001	<0.001	Co-occurrence
NOTCH1	EPHA5	1562	91	43	13	2.376	<0.001	<0.001	Co-occurrence
SETBP1	DMD	1661	31	12	5	>3	<0.001	<0.001	Co-occurrence
RB1	HIST1H3F	1542	131	24	12	2.557	<0.001	<0.001	Co-occurrence
KMT2D	GRIN2A	1516	151	28	14	2.328	<0.001	<0.001	Co-occurrence
SMARCA4	PTPRD	1514	129	49	17	2.026	<0.001	<0.001	Co-occurrence
EP300	ARID1B	1568	72	56	13	2.338	<0.001	<0.001	Co-occurrence
FANCM	POLQ	1678	15	12	4	>3	<0.001	<0.001	Co-occurrence
TP53	BRCA2	941	692	25	51	1.472	<0.001	<0.001	Co-occurrence
BRCA2	ATR	1588	65	45	11	2.578	<0.001	<0.001	Co-occurrence
ARID1A	KMT2A	1504	135	52	18	1.947	<0.001	<0.001	Co-occurrence
CREBBP	NOTCH3	1586	70	42	11	2.569	<0.001	<0.001	Co-occurrence
TP53	APC	910	658	56	85	1.07	<0.001	<0.001	Co-occurrence
EP300	KMT2A	1567	72	57	13	2.311	<0.001	<0.001	Co-occurrence
FAT1	HIST1H3F	1583	90	26	10	2.758	<0.001	<0.001	Co-occurrence
CREBBP	SPEN	1594	71	34	10	2.723	<0.001	<0.001	Co-occurrence
TP53	ROS1	939	690	27	53	1.418	<0.001	<0.001	Co-occurrence
MGA	KMT2B	1634	43	25	7	>3	<0.001	<0.001	Co-occurrence
ROS1	PREX2	1602	71	27	9	2.911	<0.001	<0.001	Co-occurrence
NOTCH1	MGA	1567	92	38	12	2.427	<0.001	<0.001	Co-occurrence
MGA	SPEN	1623	42	36	8	>3	<0.001	<0.001	Co-occurrence
PTPRD	SPEN	1608	57	35	9	2.859	<0.001	<0.001	Co-occurrence
RB1	KMT2C	1525	128	41	15	2.124	<0.001	<0.001	Co-occurrence
ATR	PTPRT	1621	48	32	8	>3	<0.001	<0.001	Co-occurrence
ARID1A	EP300	1491	133	65	20	1.786	<0.001	<0.001	Co-occurrence
PREX2	ZFHX3	1648	30	25	6	>3	<0.001	<0.001	Co-occurrence
SETBP1	GLI2	1648	30	25	6	>3	<0.001	<0.001	Co-occurrence
BRCA2	ARID1B	1576	64	57	12	2.374	<0.001	<0.001	Co-occurrence
NOTCH1	DMD	1595	97	10	7	>3	<0.001	<0.001	Co-occurrence
ARID1A	HIST1H3F	1532	141	24	12	2.442	<0.001	<0.001	Co-occurrence
NOTCH1	COL7A1	1590	96	15	8	>3	<0.001	<0.001	Co-occurrence
NOTCH1	NF1	1526	87	79	17	1.916	<0.001	<0.001	Co-occurrence
HIST1H3F	KMT2B	1647	30	26	6	>3	<0.001	<0.001	Co-occurrence
NF1	ATR	1569	84	44	12	2.349	<0.001	<0.001	Co-occurrence
CREBBP	ATR	1583	70	45	11	2.467	<0.001	<0.001	Co-occurrence
CREBBP	EPHA5	1583	70	45	11	2.467	<0.001	<0.001	Co-occurrence
BRCA2	COL7A1	1617	69	16	7	>3	<0.001	<0.001	Co-occurrence
NOTCH1	ARID1B	1550	90	55	14	2.132	<0.001	<0.001	Co-occurrence
FAT1	ZFHX3	1587	91	22	9	2.835	<0.001	<0.001	Co-occurrence
TP53	KMT2A	943	696	23	47	1.469	<0.001	<0.001	Co-occurrence
KMT2C	ZFHX3	1629	49	24	7	>3	<0.001	<0.001	Co-occurrence
NF1	EP300	1543	81	70	15	2.029	<0.001	<0.001	Co-occurrence
STK11	PTPRT	1563	106	29	11	2.484	<0.001	<0.001	Co-occurrence
SPEN	PTPRT	1632	37	33	7	>3	<0.001	<0.001	Co-occurrence
RIF1	DOCK8	1674	17	14	4	>3	<0.001	<0.001	Co-occurrence
KMT2D	PTPRT	1517	152	27	13	2.265	<0.001	<0.001	Co-occurrence
ARID1A	CREBBP	1494	134	62	19	1.773	<0.001	<0.001	Co-occurrence
KMT2C	KMT2B	1628	49	25	7	>3	<0.001	<0.001	Co-occurrence
NOTCH1	ZFHX3	1583	95	22	9	2.769	<0.001	<0.001	Co-occurrence
PTPRT	ZFHX3	1644	34	25	6	>3	<0.001	<0.001	Co-occurrence
APC	NF1	1492	121	76	20	1.698	<0.001	<0.001	Co-occurrence
TERT	MGA	1558	101	38	12	2.284	<0.001	<0.001	Co-occurrence
EP300	ATR	1579	74	45	11	2.383	<0.001	<0.001	Co-occurrence
EP300	KMT2C	1579	74	45	11	2.383	<0.001	<0.001	Co-occurrence
TP53	KRAS	798	556	168	187	0.676	<0.001	<0.001	Co-occurrence
SMARCA4	CDKN2A	1333	105	230	41	1.178	<0.001	<0.001	Co-occurrence
TERT	HIST1H3F	1570	103	26	10	2.552	<0.001	<0.001	Co-occurrence
KMT2A	HIST1H3F	1611	62	28	8	2.892	<0.001	<0.001	Co-occurrence
TP53	SMARCA4	906	657	60	86	0.983	<0.001	<0.001	Co-occurrence
PIK3CA	EP300	1482	142	65	20	1.683	<0.001	<0.001	Co-occurrence
NOTCH1	PRKDC	1562	92	43	12	2.244	<0.001	<0.001	Co-occurrence
KMT2A	ARID1B	1581	59	58	11	2.345	<0.001	<0.001	Co-occurrence
COL7A1	DOCK8	1672	19	14	4	>3	<0.001	<0.001	Co-occurrence
SMARCA4	ROS1	1501	128	62	18	1.767	<0.001	<0.001	Co-occurrence
KMT2D	DMD	1535	157	9	8	>3	<0.001	<0.001	Co-occurrence
KEAP1	FAT1	1510	99	82	18	1.743	<0.001	<0.001	Co-occurrence
APC	BRCA2	1509	124	59	17	1.81	<0.001	<0.001	Co-occurrence
NOTCH1	PTPRT	1575	94	30	10	2.482	<0.001	<0.001	Co-occurrence
EP300	ZFHX3	1601	77	23	8	2.854	<0.001	<0.001	Co-occurrence
KEAP1	PREX2	1566	107	26	10	2.493	<0.001	<0.001	Co-occurrence
SMARCA4	CREBBP	1500	128	63	18	1.743	<0.001	<0.001	Co-occurrence
EP300	PTPRT	1593	76	31	9	2.605	<0.001	<0.001	Co-occurrence
CREBBP	GRIN2A	1595	72	33	9	2.595	<0.001	<0.001	Co-occurrence
KMT2D	TERT	1455	141	89	24	1.476	<0.001	<0.001	Co-occurrence
RB1	BRCA2	1507	126	59	17	1.785	<0.001	<0.001	Co-occurrence
PRKDC	SETBP1	1625	48	29	7	>3	<0.001	<0.001	Co-occurrence
ATM	NF1	1527	86	80	16	1.828	<0.001	<0.001	Co-occurrence
NF1	NOTCH3	1571	85	42	11	2.275	<0.001	<0.001	Co-occurrence
TP53	HIST1H3F	957	716	9	27	2.004	<0.001	<0.001	Co-occurrence
PIK3CA	CREBBP	1485	143	62	19	1.67	<0.001	<0.001	Co-occurrence
FAT1	ARID1B	1553	87	56	13	2.051	<0.001	<0.001	Co-occurrence
ATR	PREX2	1624	49	29	7	3	<0.001	<0.001	Co-occurrence
TERT	KMT2A	1540	99	56	14	1.959	<0.001	<0.001	Co-occurrence
NOTCH1	BRCA2	1543	90	62	14	1.953	<0.001	<0.001	Co-occurrence
RB1	ATR	1524	129	42	14	1.977	<0.001	<0.001	Co-occurrence
PIK3CA	SPEN	1516	149	31	13	2.093	<0.001	<0.001	Co-occurrence
RB1	FAT1	1486	123	80	20	1.595	<0.001	<0.001	Co-occurrence
PTPRT	HIST1H3F	1639	34	30	6	>3	<0.001	<0.001	Co-occurrence
ROS1	BRCA2	1565	68	64	12	2.109	<0.001	<0.001	Co-occurrence
ARID1A	ROS1	1494	135	62	18	1.684	<0.001	<0.001	Co-occurrence
KMT2C	MGA	1611	48	42	8	2.676	<0.001	<0.001	Co-occurrence
SMARCA4	KMT2C	1521	132	42	14	1.941	<0.001	<0.001	Co-occurrence
MGA	FANCM	1645	45	14	5	>3	<0.001	<0.001	Co-occurrence
FAT1	CREBBP	1542	86	67	14	1.906	<0.001	<0.001	Co-occurrence
APC	ROS1	1505	124	63	17	1.712	<0.001	<0.001	Co-occurrence
KMT2A	GLI2	1615	63	24	7	2.902	<0.001	<0.001	Co-occurrence
GRIN2A	HIST1H3F	1637	36	30	6	>3	<0.001	<0.001	Co-occurrence
ARID1A	SETBP1	1531	142	25	11	2.246	<0.001	<0.001	Co-occurrence
CDKN2A	PTPRT	1414	255	24	16	1.886	<0.001	<0.001	Co-occurrence
ARID1B	NOTCH3	1596	60	44	9	2.444	<0.001	<0.001	Co-occurrence
CREBBP	SETBP1	1600	73	28	8	2.647	<0.001	<0.001	Co-occurrence
CREBBP	HIST1H3F	1600	73	28	8	2.647	<0.001	<0.001	Co-occurrence
NOTCH1	SETBP1	1578	95	27	9	2.469	<0.001	<0.001	Co-occurrence
NF1	PTPRD	1559	84	54	12	2.044	<0.001	<0.001	Co-occurrence
ARID1A	NOTCH1	1473	132	83	21	1.497	<0.001	<0.001	Co-occurrence
MGA	ZFHX3	1634	44	25	6	>3	<0.001	<0.001	Co-occurrence
BRCA2	RIF1	1618	70	15	6	>3	<0.001	<0.001	Co-occurrence
ARID1B	PTPRD	1584	59	56	10	2.261	<0.001	<0.001	Co-occurrence
KEAP1	ROS1	1527	102	65	15	1.789	<0.001	<0.001	Co-occurrence
KMT2A	COL7A1	1622	64	17	6	>3	<0.001	0.001	Co-occurrence
EPHA5	NOTCH3	1608	48	45	8	2.574	<0.001	0.001	Co-occurrence
TP53	NOTCH3	949	707	17	36	1.507	<0.001	0.001	Co-occurrence
KMT2A	PTPRD	1583	60	56	10	2.236	<0.001	0.001	Co-occurrence
PRKDC	FANCM	1640	50	14	5	>3	<0.001	0.001	Co-occurrence
EP300	BRCA2	1560	73	64	12	2.002	<0.001	0.001	Co-occurrence
NF1	KMT2B	1589	88	24	8	2.59	<0.001	0.001	Co-occurrence
ARID1B	SPEN	1604	61	36	8	2.547	<0.001	0.001	Co-occurrence
EP300	HIST1H3F	1596	77	28	8	2.566	<0.001	0.001	Co-occurrence
NOTCH1	ATM	1519	88	86	16	1.683	<0.001	0.001	Co-occurrence
EP300	PTPRD	1569	74	55	11	2.084	<0.001	0.001	Co-occurrence
ARID1A	KMT2B	1534	143	22	10	2.286	<0.001	0.001	Co-occurrence
SMARCA4	NOTCH1	1479	126	84	20	1.483	<0.001	0.001	Co-occurrence
EP300	EPHA5	1578	75	46	10	2.193	<0.001	0.001	Co-occurrence
NF1	ARID1B	1556	84	57	12	1.963	<0.001	0.001	Co-occurrence
ATR	GRIN2A	1618	49	35	7	2.723	<0.001	0.001	Co-occurrence
ATM	ATR	1562	91	45	11	2.069	<0.001	0.001	Co-occurrence
CDKN2A	KEAP1	1354	238	84	33	1.16	<0.001	0.001	Co-occurrence
PRKDC	GLI2	1629	49	25	6	2.996	<0.001	0.001	Co-occurrence
KMT2D	HIST1H3F	1519	154	25	11	2.118	<0.001	0.002	Co-occurrence
TP53	KEAP1	918	674	48	69	0.969	<0.001	0.002	Co-occurrence
APC	EP300	1500	124	68	17	1.597	<0.001	0.002	Co-occurrence
NOTCH1	GLI2	1582	96	23	8	2.519	<0.001	0.002	Co-occurrence
APC	RB1	1449	117	119	24	1.321	<0.001	0.002	Co-occurrence
TERT	PREX2	1569	104	27	9	2.33	<0.001	0.002	Co-occurrence
ATM	BRCA2	1544	89	63	13	1.84	<0.001	0.002	Co-occurrence
PIK3CA	PRKDC	1506	148	41	14	1.797	<0.001	0.002	Co-occurrence
BRCA2	NOTCH3	1589	67	44	9	2.278	<0.001	0.002	Co-occurrence
NF1	CREBBP	1545	83	68	13	1.831	<0.001	0.002	Co-occurrence
CREBBP	MGA	1587	72	41	9	2.275	<0.001	0.002	Co-occurrence
CREBBP	PTPRT	1596	73	32	8	2.45	<0.001	0.002	Co-occurrence
PREX2	KMT2B	1646	31	27	5	>3	<0.001	0.002	Co-occurrence
ARID1B	HIST1H3F	1611	62	29	7	2.649	<0.001	0.002	Co-occurrence
ARID1B	PREX2	1611	62	29	7	2.649	<0.001	0.002	Co-occurrence
ARID1A	PTPRD	1505	138	51	15	1.681	<0.001	0.002	Co-occurrence
MGA	PREX2	1629	44	30	6	2.888	<0.001	0.002	Co-occurrence
SMARCA4	PRKDC	1521	133	42	13	1.824	<0.001	0.002	Co-occurrence
ROS1	KMT2B	1604	73	25	7	2.621	<0.001	0.002	Co-occurrence
DOCK8	POLQ	1678	15	13	3	>3	<0.001	0.002	Co-occurrence
CDKN2A	NF1	1370	243	68	28	1.215	<0.001	0.002	Co-occurrence
ARID1A	NOTCH3	1516	140	40	13	1.815	<0.001	0.002	Co-occurrence
ARID1A	RB1	1438	128	118	25	1.251	<0.001	0.002	Co-occurrence
FAT1	KMT2A	1551	88	58	12	1.867	<0.001	0.002	Co-occurrence
COL7A1	NUTM1	1685	21	1	2	>3	<0.001	0.002	Co-occurrence
ARID1B	DOCK8	1627	64	13	5	>3	<0.001	0.002	Co-occurrence
APC	NOTCH1	1483	122	85	19	1.442	<0.001	0.002	Co-occurrence
CREBBP	KMT2B	1603	74	25	7	2.601	<0.001	0.002	Co-occurrence
TP53	CREBBP	935	693	31	50	1.122	<0.001	0.002	Co-occurrence
SMARCA4	SETBP1	1537	136	26	10	2.12	<0.001	0.002	Co-occurrence
KMT2D	MGA	1507	152	37	13	1.801	<0.001	0.002	Co-occurrence
EP300	GLI2	1600	78	24	7	2.581	<0.001	0.002	Co-occurrence
MNX1	MLF1	1708	0	0	1	>3	<0.001	0.002	Co-occurrence
CDKN2A	KMT2B	1419	258	19	13	1.912	<0.001	0.002	Co-occurrence
APC	CREBBP	1503	125	65	16	1.565	<0.001	0.002	Co-occurrence
TP53	GRIN2A	953	714	13	29	1.574	<0.001	0.003	Co-occurrence
CREBBP	BRCA2	1563	70	65	11	1.918	<0.001	0.003	Co-occurrence
ARID1B	MGA	1598	61	42	8	2.319	<0.001	0.003	Co-occurrence
ARID1A	TERT	1464	132	92	21	1.34	<0.001	0.003	Co-occurrence
ATR	COL7A1	1635	51	18	5	>3	<0.001	0.003	Co-occurrence
ATM	CREBBP	1539	89	68	13	1.725	<0.001	0.003	Co-occurrence
CDKN2A	STK11	1353	239	85	32	1.092	<0.001	0.003	Co-occurrence
KMT2A	MGA	1597	62	42	8	2.295	<0.001	0.003	Co-occurrence
ROS1	SPEN	1593	72	36	8	2.298	<0.001	0.003	Co-occurrence
KMT2A	FANCM	1625	65	14	5	>3	<0.001	0.003	Co-occurrence
ROS1	PRKDC	1583	71	46	9	2.125	<0.001	0.003	Co-occurrence
TERT	ATR	1551	102	45	11	1.894	<0.001	0.003	Co-occurrence
BRCA2	SETBP1	1604	69	29	7	2.488	<0.001	0.003	Co-occurrence
ROS1	DMD	1617	75	12	5	>3	<0.001	0.003	Co-occurrence
ARID1A	PREX2	1530	143	26	10	2.041	<0.001	0.003	Co-occurrence
TERT	PTPRT	1565	104	31	9	2.127	<0.001	0.003	Co-occurrence
ATR	HIST1H3F	1623	50	30	6	2.699	<0.001	0.003	Co-occurrence
EPHA5	HIST1H3F	1623	50	30	6	2.699	<0.001	0.003	Co-occurrence
GRIN2A	KMT2B	1640	37	27	5	>3	<0.001	0.003	Co-occurrence
KMT2A	PTPRT	1606	63	33	7	2.435	<0.001	0.003	Co-occurrence
ARID1A	FAT1	1475	134	81	19	1.368	<0.001	0.003	Co-occurrence
APC	KEAP1	1471	121	97	20	1.326	<0.001	0.003	Co-occurrence
TP53	NF1	927	686	39	57	0.982	<0.001	0.003	Co-occurrence
FAT1	NF1	1527	86	82	14	1.6	<0.001	0.004	Co-occurrence
KMT2D	SMARCA4	1424	139	120	26	1.15	<0.001	0.004	Co-occurrence
RB1	NOTCH3	1525	131	41	12	1.769	<0.001	0.004	Co-occurrence
KRAS	FAT1	1263	346	91	9	-1.47	0.001	0.004	Mutual exclusivity
ATM	RIF1	1592	96	15	6	2.73	0.001	0.004	Co-occurrence
ARID1A	MGA	1518	141	38	12	1.765	0.001	0.004	Co-occurrence
MGA	GRIN2A	1623	44	36	6	2.62	0.001	0.004	Co-occurrence
PIK3CA	NF1	1470	143	77	19	1.343	0.001	0.004	Co-occurrence
TERT	NF1	1515	98	81	15	1.517	0.001	0.004	Co-occurrence
FAT1	EPHA5	1563	90	46	10	1.917	0.001	0.004	Co-occurrence
CREBBP	ARID1B	1569	71	59	10	1.905	0.001	0.004	Co-occurrence
ARID1B	RIF1	1624	64	16	5	2.987	0.001	0.004	Co-occurrence
ARID1B	ZFHX3	1615	63	25	6	2.621	0.001	0.004	Co-occurrence
ARID1B	GLI2	1615	63	25	6	2.621	0.001	0.004	Co-occurrence
KMT2D	ATM	1462	145	82	20	1.298	0.001	0.004	Co-occurrence
RB1	PTPRT	1536	133	30	10	1.945	0.001	0.004	Co-occurrence
RB1	ARID1B	1511	129	55	14	1.576	0.001	0.004	Co-occurrence
SPEN	LRP1B	1659	41	6	3	>3	0.001	0.004	Co-occurrence
PTPRT	PREX2	1638	35	31	5	2.916	0.001	0.004	Co-occurrence
KMT2A	RIF1	1623	65	16	5	2.964	0.001	0.004	Co-occurrence
NF1	ZFHX3	1589	89	24	7	2.381	0.001	0.004	Co-occurrence
KMT2A	GRIN2A	1604	63	35	7	2.348	0.001	0.004	Co-occurrence
BRCA2	MGA	1591	68	42	8	2.156	0.001	0.004	Co-occurrence
STK11	PTPRD	1538	105	54	12	1.703	0.001	0.004	Co-occurrence
KMT2D	FANCM	1532	158	12	7	2.5	0.001	0.004	Co-occurrence
SMARCA4	BRCA2	1502	131	61	15	1.495	0.001	0.005	Co-occurrence
KEAP1	EP300	1521	103	71	14	1.542	0.001	0.005	Co-occurrence
RIF1	FANCM	1672	18	16	3	>3	0.001	0.005	Co-occurrence
ARID1B	KMT2B	1614	63	26	6	2.564	0.001	0.005	Co-occurrence
KMT2A	PRKDC	1592	62	47	8	2.128	0.001	0.005	Co-occurrence
SMARCA4	FAT1	1481	128	82	18	1.345	0.001	0.005	Co-occurrence
NF1	MGA	1572	87	41	9	1.988	0.001	0.005	Co-occurrence
KMT2C	PTPRT	1619	50	34	6	2.515	0.002	0.005	Co-occurrence
PIK3CA	KMT2C	1504	149	43	13	1.61	0.002	0.005	Co-occurrence
KMT2A	KMT2C	1591	62	48	8	2.097	0.002	0.005	Co-occurrence
KEAP1	NF1	1511	102	81	15	1.456	0.002	0.005	Co-occurrence
APC	DMD	1557	135	11	6	2.653	0.002	0.006	Co-occurrence
CDKN2A	ZFHX3	1419	259	19	12	1.791	0.002	0.006	Co-occurrence
PRKDC	DMD	1641	51	13	4	>3	0.002	0.006	Co-occurrence
KMT2D	BRCA2	1484	149	60	16	1.409	0.002	0.006	Co-occurrence
TP53	FANCM	962	728	4	15	2.309	0.002	0.006	Co-occurrence
SMARCA4	ATM	1479	128	84	18	1.308	0.002	0.006	Co-occurrence
KMT2D	GLI3	1535	159	9	6	2.686	0.002	0.006	Co-occurrence
APC	COL7A1	1552	134	16	7	2.341	0.002	0.006	Co-occurrence
COL7A1	FANCM	1670	20	16	3	>3	0.002	0.006	Co-occurrence
NOTCH3	DOCK8	1642	49	14	4	>3	0.002	0.006	Co-occurrence
SPEN	HIST1H3F	1634	39	31	5	2.757	0.002	0.006	Co-occurrence
SPEN	PREX2	1634	39	31	5	2.757	0.002	0.006	Co-occurrence
TERT	CREBBP	1528	100	68	13	1.547	0.002	0.006	Co-occurrence
ATM	PTPRT	1575	94	32	8	2.067	0.002	0.006	Co-occurrence
FAT1	KMT2B	1584	93	25	7	2.254	0.002	0.006	Co-occurrence
ATM	ARID1B	1549	91	58	11	1.691	0.002	0.006	Co-occurrence
BRCA2	PTPRD	1576	67	57	9	1.893	0.002	0.006	Co-occurrence
BRCA2	GRIN2A	1598	69	35	7	2.212	0.002	0.006	Co-occurrence
CDKN2A	ROS1	1381	248	57	23	1.168	0.002	0.007	Co-occurrence
RB1	PREX2	1539	134	27	9	1.937	0.002	0.007	Co-occurrence
PRKDC	DOCK8	1640	51	14	4	>3	0.002	0.007	Co-occurrence
KEAP1	SPEN	1557	108	35	9	1.89	0.002	0.007	Co-occurrence
TP53	POLQ	963	730	3	13	2.515	0.002	0.007	Co-occurrence
APC	SPEN	1534	131	34	10	1.784	0.002	0.007	Co-occurrence
RB1	PTPRD	1513	130	53	13	1.513	0.002	0.008	Co-occurrence
SMARCA4	HIST1H3F	1536	137	27	9	1.902	0.002	0.008	Co-occurrence
NOTCH1	KMT2B	1580	97	25	7	2.189	0.002	0.008	Co-occurrence
NF1	SPEN	1577	88	36	8	1.994	0.002	0.008	Co-occurrence
PIK3CA	ROS1	1483	146	64	16	1.344	0.002	0.008	Co-occurrence
CREBBP	ZFHX3	1603	75	25	6	2.359	0.003	0.008	Co-occurrence
EPHA5	GLI2	1627	51	26	5	2.617	0.003	0.009	Co-occurrence
ARID1A	GRIN2A	1524	143	32	10	1.736	0.003	0.009	Co-occurrence
ARID1A	ATR	1512	141	44	12	1.548	0.003	0.009	Co-occurrence
ARID1A	KMT2C	1512	141	44	12	1.548	0.003	0.009	Co-occurrence
RB1	GLI2	1543	135	23	8	1.991	0.003	0.009	Co-occurrence
PIK3CA	NOTCH1	1462	143	85	19	1.192	0.003	0.009	Co-occurrence
APC	NOTCH3	1526	130	42	11	1.62	0.003	0.009	Co-occurrence
FAT1	EP300	1536	88	73	12	1.521	0.003	0.009	Co-occurrence
FAT1	SPEN	1573	92	36	8	1.926	0.003	0.01	Co-occurrence
ATR	KMT2B	1626	51	27	5	2.562	0.003	0.01	Co-occurrence
MGA	HIST1H3F	1628	45	31	5	2.545	0.003	0.01	Co-occurrence
NOTCH3	RIF1	1639	49	17	4	2.976	0.003	0.01	Co-occurrence
PIK3CA	ARID1A	1419	137	128	25	1.016	0.003	0.01	Co-occurrence
ROS1	COL7A1	1611	75	18	5	2.577	0.003	0.01	Co-occurrence
HIST1H3F	ZFHX3	1646	32	27	4	2.93	0.003	0.011	Co-occurrence
KEAP1	NOTCH1	1503	102	89	15	1.312	0.004	0.011	Co-occurrence
APC	KMT2A	1511	128	57	13	1.429	0.004	0.011	Co-occurrence
GLI2	DOCK8	1663	28	15	3	>3	0.004	0.011	Co-occurrence
NOTCH3	MGA	1612	47	44	6	2.226	0.004	0.011	Co-occurrence
FAT1	FANCM	1595	95	14	5	2.584	0.004	0.011	Co-occurrence
EP300	GRIN2A	1589	78	35	7	2.027	0.004	0.011	Co-occurrence
TERT	KMT2B	1571	106	25	7	2.053	0.004	0.012	Co-occurrence
PIK3CA	ARID1B	1492	148	55	14	1.36	0.004	0.012	Co-occurrence
TP53	PRKDC	945	709	21	34	1.11	0.004	0.012	Co-occurrence
CDKN2A	ATR	1399	254	39	17	1.264	0.004	0.012	Co-occurrence
NOTCH3	PREX2	1625	48	31	5	2.449	0.004	0.013	Co-occurrence
SMARCA4	ARID1B	1507	133	56	13	1.395	0.004	0.013	Co-occurrence
ATM	HIST1H3F	1578	95	29	7	2.003	0.004	0.013	Co-occurrence
RB1	NOTCH1	1479	126	87	17	1.198	0.004	0.013	Co-occurrence
NOTCH3	COL7A1	1637	49	19	4	2.814	0.005	0.014	Co-occurrence
CDKN2A	EP300	1376	248	62	23	1.041	0.005	0.014	Co-occurrence
KMT2D	PRKDC	1501	153	43	12	1.453	0.005	0.014	Co-occurrence
KMT2A	NUTM1	1638	68	1	2	>3	0.005	0.014	Co-occurrence
NOTCH1	PREX2	1576	97	29	7	1.972	0.005	0.014	Co-occurrence
EPHA5	MGA	1609	50	44	6	2.134	0.005	0.014	Co-occurrence
CDKN2A	RB1	1307	259	131	12	-1.113	0.005	0.014	Mutual exclusivity
TP53	SPEN	950	715	16	28	1.217	0.005	0.015	Co-occurrence
ROS1	HIST1H3F	1599	74	30	6	2.112	0.005	0.016	Co-occurrence
BRCA2	NUTM1	1632	74	1	2	>3	0.006	0.016	Co-occurrence
NF1	PTPRT	1580	89	33	7	1.913	0.006	0.016	Co-occurrence
TP53	MGA	947	712	19	31	1.118	0.006	0.017	Co-occurrence
ARID1B	GRIN2A	1604	63	36	6	2.085	0.006	0.017	Co-occurrence
RB1	RIF1	1551	137	15	6	2.179	0.006	0.017	Co-occurrence
CREBBP	PREX2	1598	75	30	6	2.091	0.006	0.017	Co-occurrence
PIK3CA	RB1	1427	139	120	23	0.976	0.006	0.017	Co-occurrence
NF1	GLI2	1588	90	25	6	2.082	0.006	0.018	Co-occurrence
PIK3CA	ZFHX3	1524	154	23	8	1.783	0.006	0.018	Co-occurrence
EP300	POLQ	1612	81	12	4	2.73	0.007	0.019	Co-occurrence
RB1	KEAP1	1467	125	99	18	1.093	0.007	0.019	Co-occurrence
PTPRD	KMT2B	1616	61	27	5	2.295	0.007	0.019	Co-occurrence
KMT2A	EPHA5	1590	63	49	7	1.85	0.007	0.019	Co-occurrence
FAT1	PTPRT	1576	93	33	7	1.846	0.007	0.02	Co-occurrence
EP300	PREX2	1594	79	30	6	2.013	0.007	0.021	Co-occurrence
GLI2	COL7A1	1658	28	20	3	>3	0.007	0.021	Co-occurrence
KRAS	NOTCH3	1305	351	49	4	-1.72	0.008	0.021	Mutual exclusivity
STK11	ATM	1504	103	88	14	1.216	0.008	0.022	Co-occurrence
ATM	MGA	1565	94	42	8	1.665	0.008	0.022	Co-occurrence
KEAP1	NOTCH3	1548	108	44	9	1.552	0.008	0.023	Co-occurrence
KMT2D	NF1	1465	148	79	17	1.091	0.008	0.023	Co-occurrence
BRCA2	FANCM	1618	72	15	4	2.583	0.008	0.023	Co-occurrence
KMT2A	KMT2B	1612	65	27	5	2.199	0.008	0.023	Co-occurrence
CDKN2A	PRKDC	1399	255	39	16	1.17	0.009	0.023	Co-occurrence
EPHA5	PTPRT	1618	51	35	5	2.18	0.009	0.024	Co-occurrence
ARID1A	EPHA5	1511	142	45	11	1.379	0.009	0.024	Co-occurrence
SMARCA4	PREX2	1535	138	28	8	1.668	0.009	0.025	Co-occurrence
NF1	NUTM1	1612	94	1	2	>3	0.009	0.025	Co-occurrence
DMD	GLI3	1679	15	13	2	>3	0.009	0.025	Co-occurrence
KEAP1	HIST1H3F	1563	110	29	7	1.778	0.009	0.025	Co-occurrence
KMT2D	PIK3CA	1407	140	137	25	0.875	0.009	0.025	Co-occurrence
CDKN2A	KMT2A	1387	252	51	19	1.036	0.01	0.026	Co-occurrence
FAT1	NUTM1	1608	98	1	2	>3	0.01	0.026	Co-occurrence
PIK3CA	BRCA2	1485	148	62	14	1.18	0.01	0.026	Co-occurrence
ATM	KMT2B	1581	96	26	6	1.926	0.01	0.027	Co-occurrence
CDKN2A	FAT1	1363	246	75	25	0.885	0.01	0.027	Co-occurrence
SMARCA4	SPEN	1528	137	35	9	1.52	0.01	0.027	Co-occurrence
NF1	PRKDC	1566	88	47	8	1.599	0.01	0.027	Co-occurrence
BRCA2	EPHA5	1584	69	49	7	1.713	0.01	0.028	Co-occurrence
GRIN2A	PREX2	1635	38	32	4	2.427	0.01	0.028	Co-occurrence
PIK3CA	RIF1	1532	156	15	6	1.974	0.011	0.028	Co-occurrence
KRAS	NF1	1269	344	85	11	-1.067	0.011	0.029	Mutual exclusivity
NF1	EPHA5	1565	88	48	8	1.568	0.011	0.03	Co-occurrence
SETBP1	COL7A1	1653	33	20	3	2.91	0.011	0.03	Co-occurrence
STK11	NF1	1509	104	83	13	1.184	0.011	0.03	Co-occurrence
ATM	NOTCH3	1562	94	45	8	1.563	0.011	0.03	Co-occurrence
BRCA2	SPEN	1595	70	38	6	1.847	0.012	0.03	Co-occurrence
STK11	EPHA5	1545	108	47	9	1.454	0.012	0.031	Co-occurrence
SMARCA4	NOTCH3	1520	136	43	10	1.378	0.012	0.031	Co-occurrence
ARID1B	COL7A1	1621	65	19	4	2.392	0.012	0.031	Co-occurrence
EPHA5	SPEN	1614	51	39	5	2.021	0.013	0.034	Co-occurrence
PRKDC	POLQ	1641	52	13	3	2.864	0.013	0.034	Co-occurrence
ARID1A	KEAP1	1457	135	99	18	0.973	0.013	0.034	Co-occurrence
CREBBP	PRKDC	1580	74	48	7	1.639	0.013	0.034	Co-occurrence
APC	SMARCA4	1442	121	126	20	0.92	0.013	0.034	Co-occurrence
ARID1A	SPEN	1521	144	35	9	1.442	0.013	0.035	Co-occurrence
ATR	POLQ	1640	53	13	3	2.836	0.014	0.035	Co-occurrence
APC	KMT2C	1522	131	46	10	1.337	0.014	0.036	Co-occurrence
KMT2A	SETBP1	1608	65	31	5	1.996	0.014	0.036	Co-occurrence
TP53	ZFHX3	955	723	11	20	1.264	0.014	0.036	Co-occurrence
TP53	GLI2	955	723	11	20	1.264	0.014	0.036	Co-occurrence
MGA	DOCK8	1644	47	15	3	2.806	0.014	0.036	Co-occurrence
ATM	PRKDC	1560	94	47	8	1.498	0.014	0.036	Co-occurrence
ATM	PTPRD	1550	93	57	9	1.396	0.014	0.036	Co-occurrence
ROS1	RIF1	1612	76	17	4	2.319	0.014	0.037	Co-occurrence
ARID1A	BRCA2	1493	140	63	13	1.138	0.015	0.037	Co-occurrence
TERT	COL7A1	1578	108	18	5	2.021	0.015	0.038	Co-occurrence
RIF1	POLQ	1674	19	14	2	>3	0.016	0.039	Co-occurrence
NF1	DOCK8	1599	92	14	4	2.312	0.016	0.039	Co-occurrence
FAT1	PREX2	1579	94	30	6	1.748	0.016	0.04	Co-occurrence
KEAP1	ZFHX3	1567	111	25	6	1.76	0.016	0.041	Co-occurrence
EPHA5	DMD	1639	53	14	3	2.728	0.016	0.041	Co-occurrence
PIK3CA	TERT	1452	144	95	18	0.934	0.016	0.041	Co-occurrence
PIK3CA	SETBP1	1519	154	28	8	1.495	0.016	0.041	Co-occurrence
KEAP1	PTPRT	1559	110	33	7	1.588	0.017	0.041	Co-occurrence
APC	PTPRD	1513	130	55	11	1.219	0.017	0.041	Co-occurrence
APC	CDKN2A	1329	109	239	32	0.707	0.017	0.041	Co-occurrence
ARID1A	ZFHX3	1532	146	24	7	1.614	0.017	0.041	Co-occurrence
EP300	PRKDC	1576	78	48	7	1.559	0.017	0.042	Co-occurrence
CDKN2A	GLI2	1417	261	21	10	1.37	0.017	0.042	Co-occurrence
SMARCA4	ATR	1517	136	46	10	1.278	0.017	0.043	Co-occurrence
ATM	PREX2	1577	96	30	6	1.716	0.018	0.043	Co-occurrence
FAT1	DOCK8	1595	96	14	4	2.247	0.018	0.044	Co-occurrence
STK11	MGA	1550	109	42	8	1.438	0.018	0.044	Co-occurrence
ATM	ROS1	1537	92	70	10	1.255	0.018	0.044	Co-occurrence
PIK3CA	PTPRD	1493	150	54	12	1.145	0.018	0.044	Co-occurrence
KEAP1	KMT2A	1532	107	60	10	1.255	0.018	0.044	Co-occurrence
KMT2D	PREX2	1516	157	28	8	1.464	0.018	0.044	Co-occurrence
APC	MGA	1527	132	41	9	1.344	0.018	0.044	Co-occurrence
KMT2D	COL7A1	1527	159	17	6	1.761	0.019	0.045	Co-occurrence
KRAS	DMD	1337	355	17	0	<-3	0.019	0.045	Mutual exclusivity
ATM	DOCK8	1593	98	14	4	2.215	0.019	0.046	Co-occurrence
CDKN2A	MGA	1402	257	36	14	1.085	0.019	0.046	Co-occurrence
ATR	DOCK8	1638	53	15	3	2.628	0.019	0.046	Co-occurrence
NOTCH3	FANCM	1640	50	16	3	2.621	0.019	0.046	Co-occurrence
APC	TERT	1471	125	97	16	0.957	0.02	0.047	Co-occurrence
CDKN2A	COL7A1	1423	263	15	8	1.529	0.02	0.048	Co-occurrence
NOTCH1	DOCK8	1591	100	14	4	2.185	0.02	0.049	Co-occurrence
CREBBP	COL7A1	1609	77	19	4	2.137	0.021	0.049	Co-occurrence
KMT2A	GLI3	1627	67	12	3	2.602	0.021	0.05	Co-occurrence
ARID1A	PTPRT	1524	145	32	8	1.394	0.022	0.052	Co-occurrence
ATR	FANCM	1637	53	16	3	2.534	0.022	0.053	Co-occurrence
SMARCA4	GRIN2A	1529	138	34	8	1.382	0.023	0.053	Co-occurrence
SMARCA4	MGA	1522	137	41	9	1.286	0.023	0.053	Co-occurrence
CDKN2A	KMT2C	1397	256	41	15	0.997	0.023	0.055	Co-occurrence
ROS1	SETBP1	1598	75	31	5	1.781	0.024	0.056	Co-occurrence
EP300	COL7A1	1605	81	19	4	2.061	0.024	0.057	Co-occurrence
APC	HIST1H3F	1539	134	29	7	1.471	0.024	0.057	Co-occurrence
APC	RIF1	1552	136	16	5	1.834	0.025	0.057	Co-occurrence
NOTCH1	FANCM	1590	100	15	4	2.084	0.025	0.058	Co-occurrence
KMT2A	POLQ	1626	67	13	3	2.486	0.025	0.058	Co-occurrence
KRAS	APC	1252	316	102	39	0.599	0.026	0.059	Co-occurrence
BRCA2	GLI3	1621	73	12	3	2.473	0.026	0.061	Co-occurrence
SMARCA4	TERT	1466	130	97	16	0.895	0.026	0.061	Co-occurrence
ATM	EP300	1532	92	75	10	1.151	0.027	0.061	Co-occurrence
KMT2D	KEAP1	1445	147	99	18	0.838	0.027	0.063	Co-occurrence
RB1	KMT2A	1507	132	59	11	1.09	0.028	0.064	Co-occurrence
MGA	COL7A1	1639	47	20	3	2.387	0.028	0.064	Co-occurrence
PRKDC	RIF1	1636	52	18	3	2.391	0.028	0.064	Co-occurrence
POLQ	FIP1L1	1691	15	2	1	>3	0.028	0.064	Co-occurrence
EPHA5	SETBP1	1621	52	32	4	1.962	0.028	0.064	Co-occurrence
TP53	COL7A1	958	728	8	15	1.303	0.029	0.066	Co-occurrence
ATR	RIF1	1635	53	18	3	2.362	0.029	0.066	Co-occurrence
KMT2A	DMD	1625	67	14	3	2.378	0.03	0.067	Co-occurrence
EP300	SETBP1	1593	80	31	5	1.683	0.03	0.068	Co-occurrence
KEAP1	DOCK8	1578	113	14	4	1.996	0.03	0.068	Co-occurrence
FAT1	RIF1	1592	96	17	4	1.964	0.031	0.069	Co-occurrence
CREBBP	GLI3	1616	78	12	3	2.373	0.031	0.07	Co-occurrence
FAT1	GLI2	1583	95	26	5	1.68	0.031	0.07	Co-occurrence
DOCK8	NUTM1	1689	17	2	1	>3	0.031	0.07	Co-occurrence
CDKN2A	NOTCH3	1399	257	39	14	0.967	0.031	0.071	Co-occurrence
PRKDC	LRP1B	1647	53	7	2	>3	0.032	0.071	Co-occurrence
ATM	FAT1	1518	91	89	11	1.044	0.032	0.071	Co-occurrence
EPHA5	LRP1B	1646	54	7	2	>3	0.033	0.073	Co-occurrence
RB1	LRP1B	1560	140	6	3	2.478	0.033	0.074	Co-occurrence
ATR	EPHA5	1602	51	51	5	1.623	0.034	0.075	Co-occurrence
ATM	GLI2	1581	97	26	5	1.648	0.034	0.075	Co-occurrence
ARID1A	RIF1	1540	148	16	5	1.701	0.034	0.075	Co-occurrence
NF1	KMT2C	1564	89	49	7	1.328	0.034	0.076	Co-occurrence
NOTCH1	RIF1	1588	100	17	4	1.902	0.035	0.077	Co-occurrence
PRKDC	COL7A1	1634	52	20	3	2.237	0.035	0.078	Co-occurrence
CDKN2A	SPEN	1406	259	32	12	1.026	0.036	0.078	Co-occurrence
KRAS	EPHA5	1304	349	50	6	-1.157	0.036	0.079	Mutual exclusivity
KEAP1	FANCM	1577	113	15	4	1.896	0.036	0.08	Co-occurrence
APC	ATR	1521	132	47	9	1.142	0.036	0.08	Co-occurrence
GLI2	DMD	1663	29	15	2	2.935	0.037	0.08	Co-occurrence
APC	ZFHX3	1543	135	25	6	1.456	0.037	0.081	Co-occurrence
HIST1H3F	PREX2	1640	33	33	3	2.176	0.038	0.083	Co-occurrence
PIK3CA	GRIN2A	1513	154	34	8	1.209	0.039	0.086	Co-occurrence
COL7A1	FIP1L1	1684	22	2	1	>3	0.04	0.087	Co-occurrence
CDKN2A	DMD	1427	265	11	6	1.554	0.04	0.087	Co-occurrence
KRAS	HIST1H3F	1321	352	33	3	-1.551	0.04	0.087	Mutual exclusivity
APC	PTPRT	1535	134	33	7	1.281	0.041	0.09	Co-occurrence
BRCA2	DOCK8	1618	73	15	3	2.148	0.043	0.092	Co-occurrence
APC	KMT2B	1542	135	26	6	1.398	0.043	0.092	Co-occurrence
ATM	SPEN	1569	96	38	6	1.368	0.043	0.093	Co-occurrence
CDKN2A	CREBBP	1376	252	62	19	0.743	0.044	0.094	Co-occurrence
ATM	COL7A1	1588	98	19	4	1.77	0.044	0.095	Co-occurrence
KMT2D	RIF1	1528	160	16	5	1.577	0.045	0.096	Co-occurrence
GLI2	FANCM	1661	29	17	2	2.752	0.045	0.096	Co-occurrence
CDKN2A	BRCA2	1380	253	58	18	0.759	0.045	0.096	Co-occurrence
ATM	KMT2C	1558	95	49	7	1.228	0.045	0.097	Co-occurrence
RB1	KMT2B	1540	137	26	6	1.375	0.045	0.097	Co-occurrence
BRCA2	ZFHX3	1606	72	27	4	1.724	0.046	0.097	Co-occurrence
TP53	ATM	917	690	49	53	0.524	0.047	0.1	Co-occurrence
CDKN2A	SETBP1	1412	261	26	10	1.057	0.047	0.1	Co-occurrence
NF1	SETBP1	1582	91	31	5	1.487	0.048	0.101	Co-occurrence
NF1	HIST1H3F	1582	91	31	5	1.487	0.048	0.101	Co-occurrence
NF1	GLI3	1601	93	12	3	2.106	0.048	0.101	Co-occurrence
ARID1A	COL7A1	1538	148	18	5	1.529	0.048	0.102	Co-occurrence
ROS1	DOCK8	1614	77	15	3	2.068	0.049	0.102	Co-occurrence
CDKN2A	EPHA5	1396	257	42	14	0.856	0.049	0.102	Co-occurrence
TERT	ZFHX3	1570	108	26	5	1.483	0.049	0.103	Co-occurrence
TERT	GLI2	1570	108	26	5	1.483	0.049	0.103	Co-occurrence
TP53	SETBP1	951	722	15	21	0.883	0.05	0.105	Co-occurrence
RB1	NF1	1483	130	83	13	0.837	0.052	0.108	Co-occurrence
RB1	MGA	1524	135	42	8	1.105	0.052	0.108	Co-occurrence
ARID1A	GLI2	1531	147	25	6	1.322	0.052	0.109	Co-occurrence
APC	ARID1B	1509	131	59	10	0.965	0.052	0.109	Co-occurrence
GLI2	NUTM1	1676	30	2	1	>3	0.053	0.111	Co-occurrence
ARID1A	SMARCA4	1429	134	127	19	0.674	0.055	0.114	Co-occurrence
FAT1	SETBP1	1578	95	31	5	1.422	0.055	0.114	Co-occurrence
RB1	GRIN2A	1531	136	35	7	1.171	0.056	0.115	Co-occurrence
KEAP1	GLI2	1566	112	26	5	1.427	0.056	0.115	Co-occurrence
EP300	DOCK8	1609	82	15	3	1.972	0.056	0.116	Co-occurrence
KMT2A	PREX2	1607	66	32	4	1.606	0.057	0.116	Co-occurrence
NOTCH1	GLI3	1593	101	12	3	1.979	0.058	0.12	Co-occurrence
ARID1A	DMD	1543	149	13	4	1.672	0.058	0.12	Co-occurrence
TERT	BRCA2	1529	104	67	9	0.982	0.059	0.12	Co-occurrence
SETBP1	FANCM	1656	34	17	2	2.519	0.059	0.12	Co-occurrence
ATM	SETBP1	1576	97	31	5	1.39	0.059	0.121	Co-occurrence
ATM	MNX1	1607	101	0	1	>3	0.06	0.121	Co-occurrence
ATM	MLF1	1607	101	0	1	>3	0.06	0.121	Co-occurrence
TP53	GLI3	961	733	5	10	1.391	0.06	0.122	Co-occurrence
PIK3CA	KMT2A	1488	151	59	11	0.878	0.061	0.123	Co-occurrence
SMARCA4	DOCK8	1549	142	14	4	1.64	0.061	0.123	Co-occurrence
SETBP1	NUTM1	1671	35	2	1	>3	0.062	0.125	Co-occurrence
HIST1H3F	NUTM1	1671	35	2	1	>3	0.062	0.125	Co-occurrence
KEAP1	GRIN2A	1556	111	36	6	1.224	0.063	0.126	Co-occurrence
NOTCH1	HIST1H3F	1574	99	31	5	1.359	0.063	0.127	Co-occurrence
TP53	DMD	960	732	6	11	1.266	0.064	0.128	Co-occurrence
EP300	FANCM	1608	82	16	3	1.878	0.065	0.13	Co-occurrence
PIK3CA	GLI2	1522	156	25	6	1.227	0.066	0.132	Co-occurrence
ATM	TERT	1505	91	102	11	0.835	0.068	0.136	Co-occurrence
TP53	RIF1	958	730	8	13	1.093	0.068	0.136	Co-occurrence
STK11	MNX1	1592	116	0	1	>3	0.068	0.136	Co-occurrence
STK11	MLF1	1592	116	0	1	>3	0.068	0.136	Co-occurrence
NOTCH1	POLQ	1592	101	13	3	1.863	0.069	0.137	Co-occurrence
RB1	SPEN	1529	136	37	7	1.089	0.069	0.137	Co-occurrence
PIK3CA	DMD	1534	158	13	4	1.579	0.07	0.138	Co-occurrence
APC	SETBP1	1538	135	30	6	1.188	0.07	0.139	Co-occurrence
SETBP1	RIF1	1654	34	19	2	2.356	0.071	0.139	Co-occurrence
APC	ATM	1479	128	89	13	0.755	0.071	0.139	Co-occurrence
ARID1B	EPHA5	1589	64	51	5	1.283	0.072	0.142	Co-occurrence
KRAS	TERT	1258	338	96	17	-0.601	0.072	0.142	Mutual exclusivity
CREBBP	RIF1	1610	78	18	3	1.782	0.074	0.145	Co-occurrence
PRKDC	MGA	1608	51	46	4	1.455	0.074	0.145	Co-occurrence
ARID1B	PTPRT	1604	65	36	4	1.455	0.075	0.146	Co-occurrence
RB1	ATM	1477	130	89	13	0.731	0.077	0.151	Co-occurrence
MGA	POLQ	1645	48	14	2	2.292	0.078	0.151	Co-occurrence
KEAP1	GLI3	1580	114	12	3	1.793	0.078	0.152	Co-occurrence
EPHA5	ZFHX3	1625	53	28	3	1.716	0.078	0.152	Co-occurrence
ATR	GLI2	1625	53	28	3	1.716	0.078	0.152	Co-occurrence
ARID1A	NF1	1473	140	83	13	0.721	0.081	0.157	Co-occurrence
RB1	PRKDC	1519	135	47	8	0.938	0.083	0.16	Co-occurrence
EP300	RIF1	1606	82	18	3	1.707	0.083	0.16	Co-occurrence
KEAP1	ATM	1501	106	91	11	0.775	0.083	0.161	Co-occurrence
PIK3CA	FAT1	1461	148	86	14	0.684	0.083	0.161	Co-occurrence
APC	EPHA5	1520	133	48	8	0.93	0.084	0.162	Co-occurrence
NF1	LRP1B	1606	94	7	2	2.287	0.087	0.167	Co-occurrence
KMT2D	DOCK8	1530	161	14	4	1.441	0.088	0.169	Co-occurrence
KEAP1	POLQ	1579	114	13	3	1.676	0.091	0.175	Co-occurrence
PRKDC	NUTM1	1652	54	2	1	>3	0.094	0.179	Co-occurrence
PIK3CA	MGA	1505	154	42	8	0.896	0.094	0.18	Co-occurrence
SMARCA4	RB1	1437	129	126	17	0.588	0.094	0.18	Co-occurrence
KEAP1	ARID1B	1531	109	61	8	0.881	0.094	0.18	Co-occurrence
KEAP1	SETBP1	1561	112	31	5	1.169	0.095	0.18	Co-occurrence
ATR	FIP1L1	1651	55	2	1	>3	0.095	0.181	Co-occurrence
ATR	NUTM1	1651	55	2	1	>3	0.095	0.181	Co-occurrence
ATM	LRP1B	1600	100	7	2	2.193	0.097	0.183	Co-occurrence
TP53	KMT2B	952	725	14	18	0.756	0.099	0.187	Co-occurrence
ATM	GRIN2A	1570	97	37	5	1.129	0.101	0.191	Co-occurrence
EPHA5	PRKDC	1602	52	51	4	1.273	0.103	0.194	Co-occurrence
ATM	ZFHX3	1580	98	27	4	1.256	0.109	0.206	Co-occurrence
NF1	RIF1	1595	93	18	3	1.515	0.11	0.207	Co-occurrence
PIK3CA	APC	1424	144	123	18	0.533	0.11	0.207	Co-occurrence
TERT	DOCK8	1581	110	15	3	1.523	0.111	0.209	Co-occurrence
ATM	EPHA5	1557	96	50	6	0.961	0.112	0.211	Co-occurrence
APC	FAT1	1480	129	88	12	0.646	0.115	0.215	Co-occurrence
CDKN2A	ATM	1357	250	81	21	0.493	0.115	0.216	Co-occurrence
PIK3CA	STK11	1437	155	110	7	-0.761	0.116	0.217	Mutual exclusivity
ARID1B	NUTM1	1638	68	2	1	>3	0.116	0.217	Co-occurrence
CDKN2A	ARID1B	1384	256	54	15	0.587	0.118	0.219	Co-occurrence
KMT2A	FIP1L1	1637	69	2	1	>3	0.118	0.219	Co-occurrence
PIK3CA	PREX2	1517	156	30	6	0.96	0.118	0.22	Co-occurrence
SMARCA4	GLI2	1537	141	26	5	1.068	0.119	0.22	Co-occurrence
RB1	COL7A1	1547	139	19	4	1.228	0.12	0.222	Co-occurrence
ARID1B	GLI3	1627	67	13	2	1.901	0.12	0.223	Co-occurrence
STK11	LRP1B	1585	115	7	2	1.977	0.122	0.225	Co-occurrence
KRAS	PTPRD	1306	337	48	18	0.539	0.122	0.225	Co-occurrence
MGA	RIF1	1640	48	19	2	1.847	0.124	0.228	Co-occurrence
KMT2D	APC	1421	147	123	18	0.5	0.125	0.23	Co-occurrence
SMARCA4	COL7A1	1544	142	19	4	1.195	0.127	0.233	Co-occurrence
BRCA2	FIP1L1	1631	75	2	1	>3	0.128	0.234	Co-occurrence
KRAS	RB1	1235	331	119	24	-0.41	0.13	0.238	Mutual exclusivity
SMARCA4	GLI3	1551	143	12	3	1.439	0.13	0.238	Co-occurrence
SMARCA4	KMT2B	1536	141	27	5	1.012	0.131	0.24	Co-occurrence
ROS1	NUTM1	1627	79	2	1	>3	0.134	0.244	Co-occurrence
NF1	COL7A1	1593	93	20	3	1.361	0.135	0.246	Co-occurrence
PIK3CA	CDKN2A	1307	131	240	31	0.366	0.139	0.253	Co-occurrence
NF1	PREX2	1581	92	32	4	1.103	0.14	0.254	Co-occurrence
PIK3CA	SMARCA4	1419	144	128	18	0.471	0.141	0.255	Co-occurrence
EP300	FIP1L1	1622	84	2	1	>3	0.142	0.257	Co-occurrence
STK11	BRCA2	1524	109	68	8	0.718	0.143	0.259	Co-occurrence
KEAP1	TERT	1490	106	102	11	0.6	0.144	0.259	Co-occurrence
STK11	TERT	1490	106	102	11	0.6	0.144	0.259	Co-occurrence
ARID1A	GLI3	1544	150	12	3	1.364	0.144	0.26	Co-occurrence
TERT	PRKDC	1547	107	49	6	0.824	0.151	0.272	Co-occurrence
KRAS	CREBBP	1294	334	60	21	0.439	0.151	0.272	Co-occurrence
KRAS	NOTCH1	1267	338	87	17	-0.449	0.153	0.274	Mutual exclusivity
KRAS	MGA	1311	348	43	7	-0.705	0.153	0.274	Mutual exclusivity
STK11	GRIN2A	1555	112	37	5	0.908	0.155	0.278	Co-occurrence
KRAS	RIF1	1335	353	19	2	-1.329	0.156	0.278	Mutual exclusivity
TP53	PIK3CA	881	666	85	77	0.261	0.156	0.278	Co-occurrence
BRCA2	POLQ	1619	74	14	2	1.644	0.157	0.28	Co-occurrence
CDKN2A	LRP1B	1432	268	6	3	1.418	0.159	0.283	Co-occurrence
PIK3CA	ATM	1458	149	89	13	0.515	0.161	0.286	Co-occurrence
PIK3CA	COL7A1	1528	158	19	4	1.026	0.167	0.297	Co-occurrence
ATM	NUTM1	1605	101	2	1	2.99	0.169	0.299	Co-occurrence
EP300	GLI3	1611	83	13	2	1.578	0.169	0.299	Co-occurrence
ROS1	POLQ	1615	78	14	2	1.565	0.17	0.301	Co-occurrence
CDKN2A	FANCM	1424	266	14	5	0.935	0.17	0.301	Co-occurrence
NOTCH1	FIP1L1	1603	103	2	1	2.96	0.172	0.302	Co-occurrence
NOTCH1	NUTM1	1603	103	2	1	2.96	0.172	0.302	Co-occurrence
SMARCA4	DMD	1549	143	14	3	1.215	0.172	0.303	Co-occurrence
ARID1B	SETBP1	1607	66	33	3	1.146	0.175	0.308	Co-occurrence
SMARCA4	LRP1B	1556	144	7	2	1.626	0.176	0.308	Co-occurrence
KRAS	ZFHX3	1332	346	22	9	0.655	0.177	0.309	Co-occurrence
ARID1B	FANCM	1623	67	17	2	1.511	0.177	0.31	Co-occurrence
RB1	SETBP1	1535	138	31	5	0.843	0.177	0.31	Co-occurrence
STK11	SPEN	1553	112	39	5	0.83	0.178	0.311	Co-occurrence
ARID1B	PRKDC	1589	65	51	4	0.939	0.179	0.311	Co-occurrence
PIK3CA	KMT2B	1520	157	27	5	0.842	0.18	0.313	Co-occurrence
ARID1A	APC	1431	137	125	16	0.419	0.186	0.322	Co-occurrence
KRAS	SMARCA4	1243	320	111	35	0.293	0.186	0.322	Co-occurrence
RB1	DOCK8	1551	140	15	3	1.148	0.186	0.323	Co-occurrence
STK11	ARID1B	1530	110	62	7	0.651	0.188	0.326	Co-occurrence
CREBBP	DMD	1613	79	15	2	1.445	0.191	0.33	Co-occurrence
KEAP1	FIP1L1	1590	116	2	1	2.777	0.192	0.331	Co-occurrence
STK11	COL7A1	1569	117	23	0	<-3	0.194	0.334	Mutual exclusivity
KMT2D	POLQ	1531	162	13	3	1.125	0.195	0.337	Co-occurrence
COL7A1	POLQ	1671	22	15	1	2.34	0.196	0.337	Co-occurrence
KRAS	GLI2	1327	351	27	4	-0.836	0.196	0.337	Mutual exclusivity
CDKN2A	HIST1H3F	1410	263	28	8	0.615	0.199	0.342	Co-occurrence
CDKN2A	PREX2	1410	263	28	8	0.615	0.199	0.342	Co-occurrence
GRIN2A	LRP1B	1659	41	8	1	2.339	0.201	0.344	Co-occurrence
EP300	DMD	1609	83	15	2	1.37	0.206	0.352	Co-occurrence
PIK3CA	LRP1B	1540	160	7	2	1.459	0.207	0.353	Co-occurrence
KRAS	MNX1	1354	354	0	1	>3	0.208	0.354	Co-occurrence
KRAS	MLF1	1354	354	0	1	>3	0.208	0.354	Co-occurrence
RB1	FANCM	1550	140	16	3	1.054	0.208	0.354	Co-occurrence
CREBBP	DOCK8	1612	79	16	2	1.351	0.209	0.354	Co-occurrence
CDKN2A	GRIN2A	1405	262	33	9	0.548	0.21	0.357	Co-occurrence
KRAS	FANCM	1337	353	17	2	-1.166	0.211	0.357	Mutual exclusivity
KMT2D	LRP1B	1537	163	7	2	1.43	0.213	0.36	Co-occurrence
BRCA2	HIST1H3F	1600	73	33	3	0.995	0.213	0.36	Co-occurrence
BRCA2	PREX2	1600	73	33	3	0.995	0.213	0.36	Co-occurrence
FAT1	PRKDC	1559	95	50	5	0.715	0.216	0.364	Co-occurrence
ROS1	FANCM	1612	78	17	2	1.282	0.222	0.374	Co-occurrence
NF1	POLQ	1599	94	14	2	1.281	0.226	0.379	Co-occurrence
APC	NUTM1	1566	140	2	1	2.484	0.228	0.382	Co-occurrence
MGA	GLI2	1630	48	29	2	1.228	0.229	0.384	Co-occurrence
KMT2D	STK11	1441	151	103	14	0.375	0.232	0.388	Co-occurrence
PRKDC	SPEN	1610	55	44	0	<-3	0.233	0.389	Mutual exclusivity
SMARCA4	NUTM1	1561	145	2	1	2.428	0.235	0.393	Co-occurrence
SMARCA4	POLQ	1547	146	16	0	<-3	0.238	0.397	Mutual exclusivity
TP53	STK11	904	688	62	55	0.221	0.241	0.4	Co-occurrence
STK11	FAT1	1501	108	91	9	0.459	0.241	0.4	Co-occurrence
GLI2	GLI3	1664	30	14	1	1.986	0.241	0.4	Co-occurrence
ARID1A	NUTM1	1554	152	2	1	2.354	0.245	0.407	Co-occurrence
ATM	POLQ	1593	100	14	2	1.186	0.247	0.409	Co-occurrence
NF1	DMD	1598	94	15	2	1.181	0.247	0.409	Co-occurrence
APC	GLI2	1541	137	27	4	0.737	0.249	0.412	Co-occurrence
NOTCH3	GLI2	1627	51	29	2	1.138	0.25	0.412	Co-occurrence
PIK3CA	HIST1H3F	1516	157	31	5	0.639	0.251	0.414	Co-occurrence
APC	STK11	1463	129	105	12	0.374	0.252	0.415	Co-occurrence
PIK3CA	PTPRT	1509	160	38	2	-1.01	0.252	0.415	Mutual exclusivity
GLI2	POLQ	1663	30	15	1	1.886	0.255	0.419	Co-occurrence
RB1	ZFHX3	1539	139	27	4	0.714	0.258	0.423	Co-occurrence
STK11	FANCM	1573	117	19	0	<-3	0.258	0.423	Mutual exclusivity
PIK3CA	FIP1L1	1545	161	2	1	2.262	0.258	0.423	Co-occurrence
ATR	LRP1B	1645	55	8	1	1.903	0.26	0.424	Co-occurrence
KMT2C	LRP1B	1645	55	8	1	1.903	0.26	0.424	Co-occurrence
KEAP1	BRCA2	1523	110	69	7	0.49	0.261	0.425	Co-occurrence
KMT2D	FIP1L1	1542	164	2	1	2.233	0.263	0.427	Co-occurrence
KMT2D	NUTM1	1542	164	2	1	2.233	0.263	0.427	Co-occurrence
KRAS	PRKDC	1308	346	46	9	-0.435	0.264	0.429	Mutual exclusivity
KRAS	COL7A1	1334	352	20	3	-0.815	0.264	0.429	Mutual exclusivity
SMARCA4	RIF1	1545	143	18	3	0.849	0.265	0.429	Co-occurrence
PRKDC	PTPRT	1614	55	40	0	<-3	0.266	0.431	Mutual exclusivity
PIK3CA	FANCM	1531	159	16	3	0.852	0.266	0.431	Co-occurrence
ATR	PRKDC	1601	53	52	3	0.801	0.268	0.432	Co-occurrence
RB1	GLI3	1551	143	15	0	<-3	0.268	0.432	Mutual exclusivity
ATM	DMD	1592	100	15	2	1.086	0.27	0.434	Co-occurrence
SMARCA4	ZFHX3	1536	142	27	4	0.68	0.27	0.434	Co-occurrence
STK11	GLI3	1579	115	13	2	1.079	0.274	0.441	Co-occurrence
KRAS	KMT2A	1296	343	58	12	-0.355	0.275	0.442	Mutual exclusivity
KRAS	SPEN	1317	348	37	7	-0.482	0.276	0.443	Mutual exclusivity
PIK3CA	ATR	1498	155	49	7	0.465	0.276	0.443	Co-occurrence
STK11	NOTCH1	1497	108	95	9	0.393	0.278	0.445	Co-occurrence
KRAS	ROS1	1288	341	66	14	-0.32	0.281	0.448	Mutual exclusivity
EPHA5	KMT2B	1623	54	30	2	1.003	0.282	0.451	Co-occurrence
MGA	SETBP1	1625	48	34	2	0.994	0.284	0.453	Co-occurrence
PTPRD	GLI2	1612	66	31	0	<-3	0.292	0.464	Mutual exclusivity
KMT2C	SETBP1	1617	56	36	0	<-3	0.298	0.473	Mutual exclusivity
STK11	DMD	1575	117	17	0	<-3	0.298	0.473	Mutual exclusivity
APC	PRKDC	1519	135	49	6	0.462	0.298	0.473	Co-occurrence
PRKDC	HIST1H3F	1618	55	36	0	<-3	0.304	0.481	Mutual exclusivity
PRKDC	PREX2	1618	55	36	0	<-3	0.304	0.481	Mutual exclusivity
TP53	ARID1A	883	673	83	70	0.146	0.304	0.481	Co-occurrence
TERT	DMD	1581	111	15	2	0.925	0.311	0.491	Co-occurrence
PIK3CA	KEAP1	1443	149	104	13	0.276	0.312	0.492	Co-occurrence
ATM	FANCM	1590	100	17	2	0.903	0.315	0.496	Co-occurrence
CDKN2A	DOCK8	1424	267	14	4	0.608	0.316	0.497	Co-occurrence
STK11	CREBBP	1518	110	74	7	0.384	0.316	0.497	Co-occurrence
KRAS	KMT2B	1327	350	27	5	-0.51	0.319	0.5	Mutual exclusivity
TP53	PKHD1	964	743	2	0	<-3	0.319	0.5	Mutual exclusivity
TP53	CSMD3	964	743	2	0	<-3	0.319	0.5	Mutual exclusivity
SETBP1	DOCK8	1656	35	17	1	1.477	0.32	0.5	Co-occurrence
STK11	PRKDC	1542	112	50	5	0.461	0.323	0.504	Co-occurrence
KRAS	POLQ	1340	353	14	2	-0.883	0.323	0.504	Mutual exclusivity
ATR	SETBP1	1619	54	34	2	0.819	0.332	0.516	Co-occurrence
EPHA5	PREX2	1619	54	34	2	0.819	0.332	0.516	Co-occurrence
TERT	POLQ	1580	113	16	0	<-3	0.333	0.518	Mutual exclusivity
BRCA2	LRP1B	1625	75	8	1	1.437	0.337	0.523	Co-occurrence
RB1	STK11	1457	135	109	8	-0.336	0.34	0.528	Mutual exclusivity
TP53	LRP1B	962	738	4	5	0.704	0.343	0.531	Co-occurrence
STK11	KMT2A	1528	111	64	6	0.368	0.345	0.534	Co-occurrence
PRKDC	KMT2B	1622	55	32	0	<-3	0.348	0.537	Mutual exclusivity
ROS1	LRP1B	1621	79	8	1	1.359	0.351	0.542	Co-occurrence
STK11	DOCK8	1576	115	16	2	0.777	0.352	0.543	Co-occurrence
ARID1A	STK11	1451	141	105	12	0.234	0.352	0.543	Co-occurrence
KMT2C	GLI2	1622	56	31	0	<-3	0.353	0.543	Mutual exclusivity
APC	GLI3	1555	139	13	2	0.783	0.355	0.545	Co-occurrence
KRAS	PREX2	1324	349	30	6	-0.398	0.355	0.545	Mutual exclusivity
FAT1	DMD	1592	100	17	0	<-3	0.357	0.547	Mutual exclusivity
PTPRD	PRKDC	1591	63	52	3	0.543	0.358	0.548	Co-occurrence
PRKDC	ZFHX3	1623	55	31	0	<-3	0.359	0.55	Mutual exclusivity
TERT	FANCM	1579	111	17	2	0.743	0.361	0.552	Co-occurrence
HIST1H3F	RIF1	1653	35	20	1	1.24	0.362	0.552	Co-occurrence
KRAS	KMT2C	1308	345	46	10	-0.279	0.362	0.552	Mutual exclusivity
KRAS	BRCA2	1292	341	62	14	-0.225	0.363	0.553	Mutual exclusivity
KRAS	KMT2D	1221	323	133	32	-0.137	0.365	0.556	Mutual exclusivity
TP53	DOCK8	957	734	9	9	0.383	0.371	0.563	Co-occurrence
KRAS	ATR	1311	342	43	13	0.213	0.375	0.569	Co-occurrence
FAT1	POLQ	1593	100	16	0	<-3	0.379	0.574	Mutual exclusivity
ARID1A	CDKN2A	1311	127	245	26	0.132	0.379	0.574	Co-occurrence
KRAS	EP300	1285	339	69	16	-0.186	0.384	0.581	Mutual exclusivity
APC	POLQ	1554	139	14	2	0.675	0.385	0.582	Co-occurrence
SPEN	SETBP1	1629	44	36	0	<-3	0.387	0.584	Mutual exclusivity
PIK3CA	NOTCH3	1500	156	47	6	0.296	0.388	0.585	Co-occurrence
PRKDC	GLI3	1640	54	14	1	1.117	0.389	0.585	Co-occurrence
HIST1H3F	COL7A1	1651	35	22	1	1.1	0.389	0.585	Co-occurrence
RB1	POLQ	1552	141	14	2	0.653	0.392	0.589	Co-occurrence
EPHA5	GLI3	1639	55	14	1	1.09	0.395	0.592	Co-occurrence
PRKDC	GRIN2A	1614	53	40	2	0.607	0.395	0.592	Co-occurrence
NOTCH3	POLQ	1641	52	15	1	1.073	0.397	0.595	Co-occurrence
KRAS	ARID1A	1231	325	123	30	-0.114	0.401	0.599	Mutual exclusivity
PTPRD	COL7A1	1620	66	23	0	<-3	0.402	0.6	Mutual exclusivity
TP53	FIP1L1	965	741	1	2	1.381	0.403	0.601	Co-occurrence
FAT1	GLI3	1594	100	15	0	<-3	0.403	0.601	Mutual exclusivity
GRIN2A	SETBP1	1631	42	36	0	<-3	0.404	0.601	Mutual exclusivity
CDKN2A	FIP1L1	1436	270	2	1	1.411	0.404	0.601	Co-occurrence
PTPRD	SETBP1	1609	64	34	2	0.564	0.409	0.607	Co-occurrence
KRAS	ARID1B	1298	342	56	13	-0.183	0.411	0.609	Mutual exclusivity
KRAS	PIK3CA	1224	323	130	32	-0.1	0.413	0.612	Mutual exclusivity
APC	PREX2	1534	139	34	2	-0.623	0.418	0.619	Mutual exclusivity
BRCA2	KMT2B	1603	74	30	2	0.53	0.421	0.622	Co-occurrence
PTPRT	SETBP1	1633	40	36	0	<-3	0.422	0.624	Mutual exclusivity
RB1	DMD	1551	141	15	2	0.553	0.423	0.624	Co-occurrence
PIK3CA	GLI3	1534	160	13	2	0.561	0.423	0.624	Co-occurrence
ARID1A	POLQ	1542	151	14	2	0.545	0.427	0.628	Co-occurrence
TERT	SETBP1	1563	110	33	3	0.369	0.429	0.631	Co-occurrence
CDKN2A	RIF1	1421	267	17	4	0.325	0.433	0.635	Co-occurrence
CDKN2A	GLI3	1426	268	12	3	0.412	0.433	0.636	Co-occurrence
PTPRD	RIF1	1622	66	21	0	<-3	0.435	0.638	Mutual exclusivity
PIK3CA	EPHA5	1497	156	50	6	0.204	0.441	0.646	Co-occurrence
SPEN	GLI2	1634	44	31	0	<-3	0.442	0.647	Mutual exclusivity
ARID1A	PRKDC	1505	149	51	4	-0.336	0.444	0.648	Mutual exclusivity
APC	DOCK8	1552	139	16	2	0.481	0.445	0.649	Co-occurrence
PTPRD	GLI3	1629	65	14	1	0.84	0.447	0.652	Co-occurrence
STK11	SETBP1	1559	114	33	3	0.314	0.452	0.657	Co-occurrence
STK11	HIST1H3F	1559	114	33	3	0.314	0.452	0.657	Co-occurrence
STK11	PREX2	1559	114	33	3	0.314	0.452	0.657	Co-occurrence
PRKDC	KMT2C	1599	54	55	1	-0.893	0.454	0.659	Mutual exclusivity
KRAS	PTPRT	1323	346	31	9	0.151	0.455	0.66	Co-occurrence
STK11	ATR	1539	114	53	3	-0.388	0.458	0.662	Mutual exclusivity
STK11	KMT2C	1539	114	53	3	-0.388	0.458	0.662	Mutual exclusivity
BRCA2	KMT2C	1580	73	53	3	0.293	0.459	0.662	Co-occurrence
GRIN2A	GLI2	1636	42	31	0	<-3	0.459	0.663	Mutual exclusivity
KRAS	ATM	1274	333	80	22	0.073	0.46	0.663	Co-occurrence
SETBP1	HIST1H3F	1637	36	36	0	<-3	0.461	0.663	Mutual exclusivity
SETBP1	PREX2	1637	36	36	0	<-3	0.461	0.663	Mutual exclusivity
EPHA5	COL7A1	1630	56	23	0	<-3	0.462	0.664	Mutual exclusivity
KMT2C	COL7A1	1630	56	23	0	<-3	0.462	0.664	Mutual exclusivity
STK11	EP300	1512	112	80	5	-0.245	0.467	0.669	Mutual exclusivity
KRAS	DOCK8	1339	352	15	3	-0.394	0.467	0.669	Mutual exclusivity
PTPRD	FANCM	1624	66	19	0	<-3	0.471	0.674	Mutual exclusivity
STK11	ROS1	1518	111	74	6	0.149	0.472	0.674	Co-occurrence
KEAP1	LRP1B	1584	116	8	1	0.771	0.473	0.675	Co-occurrence
KEAP1	COL7A1	1571	115	21	2	0.38	0.475	0.677	Co-occurrence
PTPRT	GLI2	1638	40	31	0	<-3	0.477	0.679	Mutual exclusivity
KRAS	GRIN2A	1320	347	34	8	-0.16	0.48	0.683	Mutual exclusivity
ARID1B	POLQ	1625	68	15	1	0.672	0.484	0.688	Co-occurrence
ARID1A	DOCK8	1540	151	16	2	0.35	0.489	0.694	Co-occurrence
PTPRD	DOCK8	1625	66	18	0	<-3	0.49	0.695	Mutual exclusivity
ARID1B	DMD	1623	69	17	0	<-3	0.495	0.699	Mutual exclusivity
EPHA5	RIF1	1632	56	21	0	<-3	0.495	0.699	Mutual exclusivity
KMT2C	RIF1	1632	56	21	0	<-3	0.495	0.699	Mutual exclusivity
KRAS	FIP1L1	1351	355	3	0	<-3	0.497	0.701	Mutual exclusivity
KRAS	NUTM1	1351	355	3	0	<-3	0.497	0.701	Mutual exclusivity
STK11	NOTCH3	1542	114	50	3	-0.301	0.503	0.708	Mutual exclusivity
SETBP1	KMT2B	1641	36	32	0	<-3	0.503	0.708	Mutual exclusivity
SMARCA4	FANCM	1545	145	18	1	-0.756	0.508	0.714	Mutual exclusivity
PTPRD	DMD	1626	66	17	0	<-3	0.51	0.717	Mutual exclusivity
SETBP1	ZFHX3	1642	36	31	0	<-3	0.514	0.719	Mutual exclusivity
HIST1H3F	GLI2	1642	36	31	0	<-3	0.514	0.719	Mutual exclusivity
PREX2	GLI2	1642	36	31	0	<-3	0.514	0.719	Mutual exclusivity
ROS1	GLI3	1615	79	14	1	0.546	0.514	0.719	Co-occurrence
PRKDC	NOTCH3	1603	53	51	2	0.246	0.515	0.72	Co-occurrence
ARID1A	FANCM	1539	151	17	2	0.262	0.518	0.724	Co-occurrence
KRAS	SETBP1	1325	348	29	7	-0.122	0.519	0.724	Mutual exclusivity
PIK3CA	DOCK8	1531	160	16	2	0.258	0.521	0.725	Co-occurrence
CDKN2A	POLQ	1424	269	14	2	-0.403	0.522	0.726	Mutual exclusivity
APC	FANCM	1550	140	18	1	-0.701	0.527	0.732	Mutual exclusivity
KEAP1	PRKDC	1541	113	51	4	0.097	0.527	0.732	Co-occurrence
EPHA5	FANCM	1634	56	19	0	<-3	0.529	0.733	Mutual exclusivity
KMT2C	FANCM	1634	56	19	0	<-3	0.529	0.733	Mutual exclusivity
KMT2A	DOCK8	1622	69	17	1	0.468	0.531	0.734	Co-occurrence
PTPRD	POLQ	1627	66	16	0	<-3	0.531	0.734	Mutual exclusivity
APC	GRIN2A	1529	138	39	3	-0.231	0.539	0.743	Mutual exclusivity
BRCA2	PTPRT	1595	74	38	2	0.182	0.539	0.743	Co-occurrence
TERT	LRP1B	1587	113	9	0	<-3	0.539	0.743	Mutual exclusivity
APC	LRP1B	1560	140	8	1	0.478	0.54	0.743	Co-occurrence
BRCA2	DMD	1617	75	16	1	0.43	0.54	0.743	Co-occurrence
CREBBP	POLQ	1613	80	15	1	0.427	0.542	0.744	Co-occurrence
PIK3CA	POLQ	1532	161	15	1	-0.657	0.543	0.745	Mutual exclusivity
SPEN	COL7A1	1642	44	23	0	<-3	0.547	0.749	Mutual exclusivity
EPHA5	DOCK8	1635	56	18	0	<-3	0.547	0.749	Mutual exclusivity
KMT2C	DOCK8	1635	56	18	0	<-3	0.547	0.749	Mutual exclusivity
GLI2	KMT2B	1646	31	32	0	<-3	0.554	0.757	Mutual exclusivity
GRIN2A	COL7A1	1644	42	23	0	<-3	0.562	0.768	Mutual exclusivity
ZFHX3	GLI2	1647	31	31	0	<-3	0.564	0.769	Mutual exclusivity
TP53	MNX1	965	743	1	0	<-3	0.565	0.769	Mutual exclusivity
TP53	MLF1	965	743	1	0	<-3	0.565	0.769	Mutual exclusivity
ATR	DMD	1636	56	17	0	<-3	0.566	0.769	Mutual exclusivity
KMT2C	DMD	1636	56	17	0	<-3	0.566	0.769	Mutual exclusivity
NOTCH1	LRP1B	1596	104	9	0	<-3	0.568	0.77	Mutual exclusivity
ARID1A	LRP1B	1548	152	8	1	0.348	0.571	0.774	Co-occurrence
KEAP1	RIF1	1572	116	20	1	-0.562	0.573	0.775	Mutual exclusivity
STK11	RIF1	1572	116	20	1	-0.562	0.573	0.775	Mutual exclusivity
SPEN	RIF1	1644	44	21	0	<-3	0.576	0.779	Mutual exclusivity
PTPRT	COL7A1	1646	40	23	0	<-3	0.578	0.78	Mutual exclusivity
FAT1	LRP1B	1600	100	9	0	<-3	0.58	0.783	Mutual exclusivity
NOTCH3	DMD	1639	53	17	0	<-3	0.584	0.787	Mutual exclusivity
EPHA5	POLQ	1637	56	16	0	<-3	0.585	0.787	Mutual exclusivity
KMT2C	POLQ	1637	56	16	0	<-3	0.585	0.787	Mutual exclusivity
KRAS	LRP1B	1347	353	7	2	0.125	0.587	0.789	Co-occurrence
TERT	RIF1	1576	112	20	1	-0.507	0.591	0.793	Mutual exclusivity
GRIN2A	RIF1	1646	42	21	0	<-3	0.591	0.793	Mutual exclusivity
CDKN2A	NUTM1	1435	271	3	0	<-3	0.596	0.798	Mutual exclusivity
TP53	NUTM1	964	742	2	1	-0.622	0.597	0.799	Mutual exclusivity
MGA	DMD	1642	50	17	0	<-3	0.602	0.805	Mutual exclusivity
ATM	GLI3	1593	101	14	1	0.172	0.604	0.806	Co-occurrence
CREBBP	FANCM	1610	80	18	1	0.161	0.604	0.806	Co-occurrence
ATR	GLI3	1638	56	15	0	<-3	0.605	0.806	Mutual exclusivity
KMT2C	GLI3	1638	56	15	0	<-3	0.605	0.806	Mutual exclusivity
PTPRT	RIF1	1648	40	21	0	<-3	0.606	0.806	Mutual exclusivity
SPEN	FANCM	1646	44	19	0	<-3	0.608	0.807	Mutual exclusivity
PREX2	COL7A1	1650	36	23	0	<-3	0.611	0.811	Mutual exclusivity
KRAS	GLI3	1342	352	12	3	-0.069	0.619	0.821	Mutual exclusivity
GRIN2A	FANCM	1648	42	19	0	<-3	0.622	0.823	Mutual exclusivity
NOTCH3	GLI3	1641	53	15	0	<-3	0.622	0.823	Mutual exclusivity
KEAP1	KMT2B	1562	115	30	2	-0.143	0.623	0.823	Mutual exclusivity
STK11	KMT2B	1562	115	30	2	-0.143	0.623	0.823	Mutual exclusivity
SPEN	DOCK8	1647	44	18	0	<-3	0.624	0.823	Mutual exclusivity
KRAS	PKHD1	1352	355	2	0	<-3	0.628	0.826	Mutual exclusivity
KRAS	CSMD3	1352	355	2	0	<-3	0.628	0.826	Mutual exclusivity
EP300	LRP1B	1615	85	9	0	<-3	0.631	0.83	Mutual exclusivity
PTPRT	FANCM	1650	40	19	0	<-3	0.636	0.836	Mutual exclusivity
GRIN2A	DOCK8	1649	42	18	0	<-3	0.638	0.837	Mutual exclusivity
PREX2	RIF1	1652	36	21	0	<-3	0.638	0.837	Mutual exclusivity
MGA	GLI3	1644	50	15	0	<-3	0.639	0.838	Mutual exclusivity
SPEN	DMD	1648	44	17	0	<-3	0.64	0.838	Mutual exclusivity
STK11	ZFHX3	1563	115	29	2	-0.093	0.642	0.839	Mutual exclusivity
STK11	GLI2	1563	115	29	2	-0.093	0.642	0.839	Mutual exclusivity
TERT	GLI3	1582	112	14	1	0.013	0.643	0.839	Co-occurrence
CREBBP	LRP1B	1619	81	9	0	<-3	0.645	0.841	Mutual exclusivity
KMT2B	COL7A1	1654	32	23	0	<-3	0.646	0.841	Mutual exclusivity
PTPRT	DOCK8	1651	40	18	0	<-3	0.652	0.848	Mutual exclusivity
GRIN2A	DMD	1650	42	17	0	<-3	0.654	0.85	Mutual exclusivity
ZFHX3	COL7A1	1655	31	23	0	<-3	0.655	0.85	Mutual exclusivity
SPEN	POLQ	1649	44	16	0	<-3	0.658	0.853	Mutual exclusivity
HIST1H3F	FANCM	1654	36	19	0	<-3	0.666	0.862	Mutual exclusivity
PREX2	FANCM	1654	36	19	0	<-3	0.666	0.862	Mutual exclusivity
PTPRT	DMD	1652	40	17	0	<-3	0.667	0.863	Mutual exclusivity
GRIN2A	POLQ	1651	42	16	0	<-3	0.67	0.866	Mutual exclusivity
KMT2B	RIF1	1656	32	21	0	<-3	0.671	0.866	Mutual exclusivity
KEAP1	DMD	1576	116	16	1	-0.236	0.674	0.869	Mutual exclusivity
SPEN	GLI3	1650	44	15	0	<-3	0.675	0.87	Mutual exclusivity
ZFHX3	RIF1	1657	31	21	0	<-3	0.679	0.874	Mutual exclusivity
HIST1H3F	DOCK8	1655	36	18	0	<-3	0.68	0.874	Mutual exclusivity
PREX2	DOCK8	1655	36	18	0	<-3	0.68	0.874	Mutual exclusivity
PTPRT	POLQ	1653	40	16	0	<-3	0.683	0.877	Mutual exclusivity
KMT2A	LRP1B	1630	70	9	0	<-3	0.686	0.879	Mutual exclusivity
GRIN2A	GLI3	1652	42	15	0	<-3	0.687	0.881	Mutual exclusivity
ARID1B	LRP1B	1631	69	9	0	<-3	0.689	0.882	Mutual exclusivity
NOTCH3	SETBP1	1621	52	35	1	-0.167	0.692	0.885	Mutual exclusivity
HIST1H3F	DMD	1656	36	17	0	<-3	0.695	0.887	Mutual exclusivity
PREX2	DMD	1656	36	17	0	<-3	0.695	0.887	Mutual exclusivity
KMT2B	FANCM	1658	32	19	0	<-3	0.697	0.889	Mutual exclusivity
STK11	POLQ	1577	116	15	1	-0.142	0.7	0.891	Mutual exclusivity
PTPRT	GLI3	1654	40	15	0	<-3	0.7	0.891	Mutual exclusivity
PTPRD	LRP1B	1634	66	9	0	<-3	0.701	0.891	Mutual exclusivity
ZFHX3	FANCM	1659	31	19	0	<-3	0.705	0.895	Mutual exclusivity
CDKN2A	PKHD1	1436	271	2	0	<-3	0.708	0.896	Mutual exclusivity
CDKN2A	CSMD3	1436	271	2	0	<-3	0.708	0.896	Mutual exclusivity
SETBP1	POLQ	1657	36	16	0	<-3	0.71	0.896	Mutual exclusivity
HIST1H3F	POLQ	1657	36	16	0	<-3	0.71	0.896	Mutual exclusivity
PREX2	POLQ	1657	36	16	0	<-3	0.71	0.896	Mutual exclusivity
NF1	FANCM	1595	95	18	1	-0.1	0.71	0.896	Mutual exclusivity
KMT2B	DOCK8	1659	32	18	0	<-3	0.71	0.896	Mutual exclusivity
ZFHX3	DOCK8	1660	31	18	0	<-3	0.718	0.905	Mutual exclusivity
KMT2B	DMD	1660	32	17	0	<-3	0.724	0.912	Mutual exclusivity
HIST1H3F	GLI3	1658	36	15	0	<-3	0.726	0.912	Mutual exclusivity
PREX2	GLI3	1658	36	15	0	<-3	0.726	0.912	Mutual exclusivity
ZFHX3	DMD	1661	31	17	0	<-3	0.731	0.919	Mutual exclusivity
KMT2B	POLQ	1661	32	16	0	<-3	0.738	0.926	Mutual exclusivity
PIK3CA	NUTM1	1544	162	3	0	<-3	0.742	0.929	Mutual exclusivity
ZFHX3	POLQ	1662	31	16	0	<-3	0.745	0.933	Mutual exclusivity
KMT2B	GLI3	1662	32	15	0	<-3	0.752	0.941	Mutual exclusivity
NOTCH3	LRP1B	1647	53	9	0	<-3	0.753	0.941	Mutual exclusivity
ARID1A	FIP1L1	1553	153	3	0	<-3	0.755	0.942	Mutual exclusivity
ZFHX3	GLI3	1663	31	15	0	<-3	0.759	0.947	Mutual exclusivity
SMARCA4	FIP1L1	1560	146	3	0	<-3	0.765	0.952	Mutual exclusivity
MGA	LRP1B	1650	50	9	0	<-3	0.765	0.952	Mutual exclusivity
RB1	FIP1L1	1563	143	3	0	<-3	0.769	0.956	Mutual exclusivity
RB1	NUTM1	1563	143	3	0	<-3	0.769	0.956	Mutual exclusivity
APC	FIP1L1	1565	141	3	0	<-3	0.772	0.959	Mutual exclusivity
COL7A1	DMD	1669	23	17	0	<-3	0.793	0.984	Mutual exclusivity
PTPRT	LRP1B	1660	40	9	0	<-3	0.808	0.999	Mutual exclusivity
STK11	FIP1L1	1589	117	3	0	<-3	0.808	0.999	Mutual exclusivity
KEAP1	NUTM1	1589	117	3	0	<-3	0.808	0.999	Mutual exclusivity
STK11	NUTM1	1589	117	3	0	<-3	0.808	0.999	Mutual exclusivity
RIF1	DMD	1671	21	17	0	<-3	0.81	0.999	Mutual exclusivity
TERT	FIP1L1	1593	113	3	0	<-3	0.814	0.999	Mutual exclusivity
TERT	NUTM1	1593	113	3	0	<-3	0.814	0.999	Mutual exclusivity
COL7A1	GLI3	1671	23	15	0	<-3	0.815	0.999	Mutual exclusivity
KMT2D	PKHD1	1542	165	2	0	<-3	0.816	0.999	Mutual exclusivity
KMT2D	CSMD3	1542	165	2	0	<-3	0.816	0.999	Mutual exclusivity
PIK3CA	PKHD1	1545	162	2	0	<-3	0.819	0.999	Mutual exclusivity
PIK3CA	CSMD3	1545	162	2	0	<-3	0.819	0.999	Mutual exclusivity
SETBP1	LRP1B	1664	36	9	0	<-3	0.825	0.999	Mutual exclusivity
HIST1H3F	LRP1B	1664	36	9	0	<-3	0.825	0.999	Mutual exclusivity
PREX2	LRP1B	1664	36	9	0	<-3	0.825	0.999	Mutual exclusivity
FANCM	DMD	1673	19	17	0	<-3	0.826	0.999	Mutual exclusivity
ARID1A	PKHD1	1554	153	2	0	<-3	0.829	0.999	Mutual exclusivity
ARID1A	CSMD3	1554	153	2	0	<-3	0.829	0.999	Mutual exclusivity
RIF1	GLI3	1673	21	15	0	<-3	0.83	0.999	Mutual exclusivity
ATM	FIP1L1	1604	102	3	0	<-3	0.831	0.999	Mutual exclusivity
FAT1	FIP1L1	1606	100	3	0	<-3	0.834	0.999	Mutual exclusivity
DOCK8	DMD	1674	18	17	0	<-3	0.835	0.999	Mutual exclusivity
SMARCA4	PKHD1	1561	146	2	0	<-3	0.836	0.999	Mutual exclusivity
SMARCA4	CSMD3	1561	146	2	0	<-3	0.836	0.999	Mutual exclusivity
RB1	PKHD1	1564	143	2	0	<-3	0.84	0.999	Mutual exclusivity
RB1	CSMD3	1564	143	2	0	<-3	0.84	0.999	Mutual exclusivity
NF1	FIP1L1	1610	96	3	0	<-3	0.841	0.999	Mutual exclusivity
CDKN2A	MNX1	1437	271	1	0	<-3	0.841	0.999	Mutual exclusivity
CDKN2A	MLF1	1437	271	1	0	<-3	0.841	0.999	Mutual exclusivity
APC	PKHD1	1566	141	2	0	<-3	0.842	0.999	Mutual exclusivity
APC	CSMD3	1566	141	2	0	<-3	0.842	0.999	Mutual exclusivity
KMT2B	LRP1B	1668	32	9	0	<-3	0.843	0.999	Mutual exclusivity
FANCM	GLI3	1675	19	15	0	<-3	0.845	0.999	Mutual exclusivity
ZFHX3	LRP1B	1669	31	9	0	<-3	0.848	0.999	Mutual exclusivity
GLI2	LRP1B	1669	31	9	0	<-3	0.848	0.999	Mutual exclusivity
DMD	POLQ	1676	17	16	0	<-3	0.852	0.999	Mutual exclusivity
DOCK8	GLI3	1676	18	15	0	<-3	0.853	0.999	Mutual exclusivity
EP300	NUTM1	1621	85	3	0	<-3	0.858	0.999	Mutual exclusivity
CREBBP	FIP1L1	1625	81	3	0	<-3	0.864	0.999	Mutual exclusivity
CREBBP	NUTM1	1625	81	3	0	<-3	0.864	0.999	Mutual exclusivity
ROS1	FIP1L1	1626	80	3	0	<-3	0.866	0.999	Mutual exclusivity
KEAP1	PKHD1	1590	117	2	0	<-3	0.868	0.999	Mutual exclusivity
STK11	PKHD1	1590	117	2	0	<-3	0.868	0.999	Mutual exclusivity
KEAP1	CSMD3	1590	117	2	0	<-3	0.868	0.999	Mutual exclusivity
STK11	CSMD3	1590	117	2	0	<-3	0.868	0.999	Mutual exclusivity
POLQ	GLI3	1678	16	15	0	<-3	0.868	0.999	Mutual exclusivity
TERT	PKHD1	1594	113	2	0	<-3	0.872	0.999	Mutual exclusivity
TERT	CSMD3	1594	113	2	0	<-3	0.872	0.999	Mutual exclusivity
NOTCH1	PKHD1	1603	104	2	0	<-3	0.882	0.999	Mutual exclusivity
NOTCH1	CSMD3	1603	104	2	0	<-3	0.882	0.999	Mutual exclusivity
ARID1B	FIP1L1	1637	69	3	0	<-3	0.884	0.999	Mutual exclusivity
ATM	PKHD1	1605	102	2	0	<-3	0.884	0.999	Mutual exclusivity
ATM	CSMD3	1605	102	2	0	<-3	0.884	0.999	Mutual exclusivity
COL7A1	LRP1B	1677	23	9	0	<-3	0.885	0.999	Mutual exclusivity
FAT1	PKHD1	1607	100	2	0	<-3	0.886	0.999	Mutual exclusivity
FAT1	CSMD3	1607	100	2	0	<-3	0.886	0.999	Mutual exclusivity
PTPRD	FIP1L1	1640	66	3	0	<-3	0.888	0.999	Mutual exclusivity
PTPRD	NUTM1	1640	66	3	0	<-3	0.888	0.999	Mutual exclusivity
NF1	PKHD1	1611	96	2	0	<-3	0.891	0.999	Mutual exclusivity
NF1	CSMD3	1611	96	2	0	<-3	0.891	0.999	Mutual exclusivity
RIF1	LRP1B	1679	21	9	0	<-3	0.894	0.999	Mutual exclusivity
EP300	PKHD1	1622	85	2	0	<-3	0.903	0.999	Mutual exclusivity
EP300	CSMD3	1622	85	2	0	<-3	0.903	0.999	Mutual exclusivity
KMT2D	MNX1	1543	165	1	0	<-3	0.903	0.999	Mutual exclusivity
KMT2D	MLF1	1543	165	1	0	<-3	0.903	0.999	Mutual exclusivity
FANCM	LRP1B	1681	19	9	0	<-3	0.904	0.999	Mutual exclusivity
EPHA5	FIP1L1	1650	56	3	0	<-3	0.905	0.999	Mutual exclusivity
KMT2C	FIP1L1	1650	56	3	0	<-3	0.905	0.999	Mutual exclusivity
EPHA5	NUTM1	1650	56	3	0	<-3	0.905	0.999	Mutual exclusivity
KMT2C	NUTM1	1650	56	3	0	<-3	0.905	0.999	Mutual exclusivity
PIK3CA	MNX1	1546	162	1	0	<-3	0.905	0.999	Mutual exclusivity
PIK3CA	MLF1	1546	162	1	0	<-3	0.905	0.999	Mutual exclusivity
PRKDC	FIP1L1	1651	55	3	0	<-3	0.906	0.999	Mutual exclusivity
CREBBP	PKHD1	1626	81	2	0	<-3	0.907	0.999	Mutual exclusivity
CREBBP	CSMD3	1626	81	2	0	<-3	0.907	0.999	Mutual exclusivity
ROS1	PKHD1	1627	80	2	0	<-3	0.909	0.999	Mutual exclusivity
ROS1	CSMD3	1627	80	2	0	<-3	0.909	0.999	Mutual exclusivity
DOCK8	LRP1B	1682	18	9	0	<-3	0.909	0.999	Mutual exclusivity
NOTCH3	FIP1L1	1653	53	3	0	<-3	0.91	0.999	Mutual exclusivity
NOTCH3	NUTM1	1653	53	3	0	<-3	0.91	0.999	Mutual exclusivity
ARID1A	MNX1	1555	153	1	0	<-3	0.91	0.999	Mutual exclusivity
ARID1A	MLF1	1555	153	1	0	<-3	0.91	0.999	Mutual exclusivity
BRCA2	PKHD1	1631	76	2	0	<-3	0.913	0.999	Mutual exclusivity
BRCA2	CSMD3	1631	76	2	0	<-3	0.913	0.999	Mutual exclusivity
DMD	LRP1B	1683	17	9	0	<-3	0.914	0.999	Mutual exclusivity
SMARCA4	MNX1	1562	146	1	0	<-3	0.915	0.999	Mutual exclusivity
SMARCA4	MLF1	1562	146	1	0	<-3	0.915	0.999	Mutual exclusivity
MGA	FIP1L1	1656	50	3	0	<-3	0.915	0.999	Mutual exclusivity
MGA	NUTM1	1656	50	3	0	<-3	0.915	0.999	Mutual exclusivity
RB1	MNX1	1565	143	1	0	<-3	0.916	0.999	Mutual exclusivity
RB1	MLF1	1565	143	1	0	<-3	0.916	0.999	Mutual exclusivity
APC	MNX1	1567	141	1	0	<-3	0.917	0.999	Mutual exclusivity
APC	MLF1	1567	141	1	0	<-3	0.917	0.999	Mutual exclusivity
POLQ	LRP1B	1684	16	9	0	<-3	0.919	0.999	Mutual exclusivity
KMT2A	PKHD1	1637	70	2	0	<-3	0.92	0.999	Mutual exclusivity
KMT2A	CSMD3	1637	70	2	0	<-3	0.92	0.999	Mutual exclusivity
ARID1B	PKHD1	1638	69	2	0	<-3	0.921	0.999	Mutual exclusivity
ARID1B	CSMD3	1638	69	2	0	<-3	0.921	0.999	Mutual exclusivity
GLI3	LRP1B	1685	15	9	0	<-3	0.924	0.999	Mutual exclusivity
PTPRD	PKHD1	1641	66	2	0	<-3	0.924	0.999	Mutual exclusivity
PTPRD	CSMD3	1641	66	2	0	<-3	0.924	0.999	Mutual exclusivity
SPEN	FIP1L1	1662	44	3	0	<-3	0.925	0.999	Mutual exclusivity
SPEN	NUTM1	1662	44	3	0	<-3	0.925	0.999	Mutual exclusivity
GRIN2A	FIP1L1	1664	42	3	0	<-3	0.928	0.999	Mutual exclusivity
GRIN2A	NUTM1	1664	42	3	0	<-3	0.928	0.999	Mutual exclusivity
PTPRT	FIP1L1	1666	40	3	0	<-3	0.931	0.999	Mutual exclusivity
PTPRT	NUTM1	1666	40	3	0	<-3	0.931	0.999	Mutual exclusivity
KEAP1	MNX1	1591	117	1	0	<-3	0.932	0.999	Mutual exclusivity
KEAP1	MLF1	1591	117	1	0	<-3	0.932	0.999	Mutual exclusivity
TERT	MNX1	1595	113	1	0	<-3	0.934	0.999	Mutual exclusivity
TERT	MLF1	1595	113	1	0	<-3	0.934	0.999	Mutual exclusivity
ATR	PKHD1	1651	56	2	0	<-3	0.936	0.999	Mutual exclusivity
EPHA5	PKHD1	1651	56	2	0	<-3	0.936	0.999	Mutual exclusivity
KMT2C	PKHD1	1651	56	2	0	<-3	0.936	0.999	Mutual exclusivity
ATR	CSMD3	1651	56	2	0	<-3	0.936	0.999	Mutual exclusivity
EPHA5	CSMD3	1651	56	2	0	<-3	0.936	0.999	Mutual exclusivity
KMT2C	CSMD3	1651	56	2	0	<-3	0.936	0.999	Mutual exclusivity
PRKDC	PKHD1	1652	55	2	0	<-3	0.937	0.999	Mutual exclusivity
PRKDC	CSMD3	1652	55	2	0	<-3	0.937	0.999	Mutual exclusivity
SETBP1	FIP1L1	1670	36	3	0	<-3	0.938	0.999	Mutual exclusivity
HIST1H3F	FIP1L1	1670	36	3	0	<-3	0.938	0.999	Mutual exclusivity
PREX2	FIP1L1	1670	36	3	0	<-3	0.938	0.999	Mutual exclusivity
PREX2	NUTM1	1670	36	3	0	<-3	0.938	0.999	Mutual exclusivity
NOTCH3	PKHD1	1654	53	2	0	<-3	0.939	0.999	Mutual exclusivity
NOTCH3	CSMD3	1654	53	2	0	<-3	0.939	0.999	Mutual exclusivity
NOTCH1	MNX1	1604	104	1	0	<-3	0.939	0.999	Mutual exclusivity
NOTCH1	MLF1	1604	104	1	0	<-3	0.939	0.999	Mutual exclusivity
FAT1	MNX1	1608	100	1	0	<-3	0.941	0.999	Mutual exclusivity
FAT1	MLF1	1608	100	1	0	<-3	0.941	0.999	Mutual exclusivity
MGA	PKHD1	1657	50	2	0	<-3	0.942	0.999	Mutual exclusivity
MGA	CSMD3	1657	50	2	0	<-3	0.942	0.999	Mutual exclusivity
NF1	MNX1	1612	96	1	0	<-3	0.944	0.999	Mutual exclusivity
NF1	MLF1	1612	96	1	0	<-3	0.944	0.999	Mutual exclusivity
KMT2B	FIP1L1	1674	32	3	0	<-3	0.945	0.999	Mutual exclusivity
KMT2B	NUTM1	1674	32	3	0	<-3	0.945	0.999	Mutual exclusivity
ZFHX3	FIP1L1	1675	31	3	0	<-3	0.947	0.999	Mutual exclusivity
GLI2	FIP1L1	1675	31	3	0	<-3	0.947	0.999	Mutual exclusivity
ZFHX3	NUTM1	1675	31	3	0	<-3	0.947	0.999	Mutual exclusivity
SPEN	PKHD1	1663	44	2	0	<-3	0.949	0.999	Mutual exclusivity
SPEN	CSMD3	1663	44	2	0	<-3	0.949	0.999	Mutual exclusivity
EP300	MNX1	1623	85	1	0	<-3	0.95	0.999	Mutual exclusivity
EP300	MLF1	1623	85	1	0	<-3	0.95	0.999	Mutual exclusivity
GRIN2A	PKHD1	1665	42	2	0	<-3	0.951	0.999	Mutual exclusivity
GRIN2A	CSMD3	1665	42	2	0	<-3	0.951	0.999	Mutual exclusivity
CREBBP	MNX1	1627	81	1	0	<-3	0.953	0.999	Mutual exclusivity
CREBBP	MLF1	1627	81	1	0	<-3	0.953	0.999	Mutual exclusivity
ROS1	MNX1	1628	80	1	0	<-3	0.953	0.999	Mutual exclusivity
ROS1	MLF1	1628	80	1	0	<-3	0.953	0.999	Mutual exclusivity
PTPRT	PKHD1	1667	40	2	0	<-3	0.954	0.999	Mutual exclusivity
PTPRT	CSMD3	1667	40	2	0	<-3	0.954	0.999	Mutual exclusivity
BRCA2	MNX1	1632	76	1	0	<-3	0.956	0.999	Mutual exclusivity
BRCA2	MLF1	1632	76	1	0	<-3	0.956	0.999	Mutual exclusivity
SETBP1	PKHD1	1671	36	2	0	<-3	0.958	0.999	Mutual exclusivity
HIST1H3F	PKHD1	1671	36	2	0	<-3	0.958	0.999	Mutual exclusivity
PREX2	PKHD1	1671	36	2	0	<-3	0.958	0.999	Mutual exclusivity
SETBP1	CSMD3	1671	36	2	0	<-3	0.958	0.999	Mutual exclusivity
HIST1H3F	CSMD3	1671	36	2	0	<-3	0.958	0.999	Mutual exclusivity
PREX2	CSMD3	1671	36	2	0	<-3	0.958	0.999	Mutual exclusivity
KMT2A	MNX1	1638	70	1	0	<-3	0.959	0.999	Mutual exclusivity
KMT2A	MLF1	1638	70	1	0	<-3	0.959	0.999	Mutual exclusivity
ARID1B	MNX1	1639	69	1	0	<-3	0.96	0.999	Mutual exclusivity
ARID1B	MLF1	1639	69	1	0	<-3	0.96	0.999	Mutual exclusivity
PTPRD	MNX1	1642	66	1	0	<-3	0.961	0.999	Mutual exclusivity
PTPRD	MLF1	1642	66	1	0	<-3	0.961	0.999	Mutual exclusivity
KMT2B	PKHD1	1675	32	2	0	<-3	0.963	0.999	Mutual exclusivity
KMT2B	CSMD3	1675	32	2	0	<-3	0.963	0.999	Mutual exclusivity
RIF1	FIP1L1	1685	21	3	0	<-3	0.964	0.999	Mutual exclusivity
ZFHX3	PKHD1	1676	31	2	0	<-3	0.964	0.999	Mutual exclusivity
GLI2	PKHD1	1676	31	2	0	<-3	0.964	0.999	Mutual exclusivity
ZFHX3	CSMD3	1676	31	2	0	<-3	0.964	0.999	Mutual exclusivity
GLI2	CSMD3	1676	31	2	0	<-3	0.964	0.999	Mutual exclusivity
FANCM	FIP1L1	1687	19	3	0	<-3	0.967	0.999	Mutual exclusivity
FANCM	NUTM1	1687	19	3	0	<-3	0.967	0.999	Mutual exclusivity
ATR	MNX1	1652	56	1	0	<-3	0.967	0.999	Mutual exclusivity
EPHA5	MNX1	1652	56	1	0	<-3	0.967	0.999	Mutual exclusivity
KMT2C	MNX1	1652	56	1	0	<-3	0.967	0.999	Mutual exclusivity
ATR	MLF1	1652	56	1	0	<-3	0.967	0.999	Mutual exclusivity
EPHA5	MLF1	1652	56	1	0	<-3	0.967	0.999	Mutual exclusivity
KMT2C	MLF1	1652	56	1	0	<-3	0.967	0.999	Mutual exclusivity
PRKDC	MNX1	1653	55	1	0	<-3	0.968	0.999	Mutual exclusivity
PRKDC	MLF1	1653	55	1	0	<-3	0.968	0.999	Mutual exclusivity
DOCK8	FIP1L1	1688	18	3	0	<-3	0.969	0.999	Mutual exclusivity
NOTCH3	MNX1	1655	53	1	0	<-3	0.969	0.999	Mutual exclusivity
NOTCH3	MLF1	1655	53	1	0	<-3	0.969	0.999	Mutual exclusivity
DMD	FIP1L1	1689	17	3	0	<-3	0.97	0.999	Mutual exclusivity
DMD	NUTM1	1689	17	3	0	<-3	0.97	0.999	Mutual exclusivity
MGA	MNX1	1658	50	1	0	<-3	0.971	0.999	Mutual exclusivity
MGA	MLF1	1658	50	1	0	<-3	0.971	0.999	Mutual exclusivity
POLQ	NUTM1	1690	16	3	0	<-3	0.972	0.999	Mutual exclusivity
COL7A1	PKHD1	1684	23	2	0	<-3	0.973	0.999	Mutual exclusivity
COL7A1	CSMD3	1684	23	2	0	<-3	0.973	0.999	Mutual exclusivity
GLI3	FIP1L1	1691	15	3	0	<-3	0.974	0.999	Mutual exclusivity
GLI3	NUTM1	1691	15	3	0	<-3	0.974	0.999	Mutual exclusivity
SPEN	MNX1	1664	44	1	0	<-3	0.974	0.999	Mutual exclusivity
SPEN	MLF1	1664	44	1	0	<-3	0.974	0.999	Mutual exclusivity
GRIN2A	MNX1	1666	42	1	0	<-3	0.975	0.999	Mutual exclusivity
GRIN2A	MLF1	1666	42	1	0	<-3	0.975	0.999	Mutual exclusivity
RIF1	PKHD1	1686	21	2	0	<-3	0.976	0.999	Mutual exclusivity
RIF1	CSMD3	1686	21	2	0	<-3	0.976	0.999	Mutual exclusivity
PTPRT	MNX1	1668	40	1	0	<-3	0.977	0.999	Mutual exclusivity
PTPRT	MLF1	1668	40	1	0	<-3	0.977	0.999	Mutual exclusivity
FANCM	PKHD1	1688	19	2	0	<-3	0.978	0.999	Mutual exclusivity
FANCM	CSMD3	1688	19	2	0	<-3	0.978	0.999	Mutual exclusivity
SETBP1	MNX1	1672	36	1	0	<-3	0.979	0.999	Mutual exclusivity
HIST1H3F	MNX1	1672	36	1	0	<-3	0.979	0.999	Mutual exclusivity
PREX2	MNX1	1672	36	1	0	<-3	0.979	0.999	Mutual exclusivity
SETBP1	MLF1	1672	36	1	0	<-3	0.979	0.999	Mutual exclusivity
HIST1H3F	MLF1	1672	36	1	0	<-3	0.979	0.999	Mutual exclusivity
PREX2	MLF1	1672	36	1	0	<-3	0.979	0.999	Mutual exclusivity
DOCK8	PKHD1	1689	18	2	0	<-3	0.979	0.999	Mutual exclusivity
DOCK8	CSMD3	1689	18	2	0	<-3	0.979	0.999	Mutual exclusivity
DMD	PKHD1	1690	17	2	0	<-3	0.98	0.999	Mutual exclusivity
DMD	CSMD3	1690	17	2	0	<-3	0.98	0.999	Mutual exclusivity
KMT2B	MNX1	1676	32	1	0	<-3	0.981	0.999	Mutual exclusivity
KMT2B	MLF1	1676	32	1	0	<-3	0.981	0.999	Mutual exclusivity
POLQ	PKHD1	1691	16	2	0	<-3	0.981	0.999	Mutual exclusivity
POLQ	CSMD3	1691	16	2	0	<-3	0.981	0.999	Mutual exclusivity
ZFHX3	MNX1	1677	31	1	0	<-3	0.982	0.999	Mutual exclusivity
GLI2	MNX1	1677	31	1	0	<-3	0.982	0.999	Mutual exclusivity
ZFHX3	MLF1	1677	31	1	0	<-3	0.982	0.999	Mutual exclusivity
GLI2	MLF1	1677	31	1	0	<-3	0.982	0.999	Mutual exclusivity
GLI3	PKHD1	1692	15	2	0	<-3	0.983	0.999	Mutual exclusivity
GLI3	CSMD3	1692	15	2	0	<-3	0.983	0.999	Mutual exclusivity
LRP1B	FIP1L1	1697	9	3	0	<-3	0.984	0.999	Mutual exclusivity
LRP1B	NUTM1	1697	9	3	0	<-3	0.984	0.999	Mutual exclusivity
COL7A1	MNX1	1685	23	1	0	<-3	0.987	0.999	Mutual exclusivity
COL7A1	MLF1	1685	23	1	0	<-3	0.987	0.999	Mutual exclusivity
RIF1	MNX1	1687	21	1	0	<-3	0.988	0.999	Mutual exclusivity
RIF1	MLF1	1687	21	1	0	<-3	0.988	0.999	Mutual exclusivity
FANCM	MNX1	1689	19	1	0	<-3	0.989	0.999	Mutual exclusivity
FANCM	MLF1	1689	19	1	0	<-3	0.989	0.999	Mutual exclusivity
DOCK8	MNX1	1690	18	1	0	<-3	0.989	0.999	Mutual exclusivity
DOCK8	MLF1	1690	18	1	0	<-3	0.989	0.999	Mutual exclusivity
LRP1B	PKHD1	1698	9	2	0	<-3	0.989	0.999	Mutual exclusivity
LRP1B	CSMD3	1698	9	2	0	<-3	0.989	0.999	Mutual exclusivity
DMD	MNX1	1691	17	1	0	<-3	0.99	0.999	Mutual exclusivity
DMD	MLF1	1691	17	1	0	<-3	0.99	0.999	Mutual exclusivity
POLQ	MNX1	1692	16	1	0	<-3	0.991	0.999	Mutual exclusivity
POLQ	MLF1	1692	16	1	0	<-3	0.991	0.999	Mutual exclusivity
GLI3	MNX1	1693	15	1	0	<-3	0.991	0.999	Mutual exclusivity
GLI3	MLF1	1693	15	1	0	<-3	0.991	0.999	Mutual exclusivity
LRP1B	MNX1	1699	9	1	0	<-3	0.995	0.999	Mutual exclusivity
LRP1B	MLF1	1699	9	1	0	<-3	0.995	0.999	Mutual exclusivity
FIP1L1	NUTM1	1703	3	3	0	<-3	0.995	0.999	Mutual exclusivity
FIP1L1	PKHD1	1704	3	2	0	<-3	0.996	0.999	Mutual exclusivity
NUTM1	PKHD1	1704	3	2	0	<-3	0.996	0.999	Mutual exclusivity
FIP1L1	CSMD3	1704	3	2	0	<-3	0.996	0.999	Mutual exclusivity
NUTM1	CSMD3	1704	3	2	0	<-3	0.996	0.999	Mutual exclusivity
PKHD1	CSMD3	1705	2	2	0	<-3	0.998	0.999	Mutual exclusivity
FIP1L1	MNX1	1705	3	1	0	<-3	0.998	0.999	Mutual exclusivity
NUTM1	MNX1	1705	3	1	0	<-3	0.998	0.999	Mutual exclusivity
FIP1L1	MLF1	1705	3	1	0	<-3	0.998	0.999	Mutual exclusivity
NUTM1	MLF1	1705	3	1	0	<-3	0.998	0.999	Mutual exclusivity
PKHD1	MNX1	1706	2	1	0	<-3	0.999	0.999	Mutual exclusivity
CSMD3	MNX1	1706	2	1	0	<-3	0.999	0.999	Mutual exclusivity
PKHD1	MLF1	1706	2	1	0	<-3	0.999	0.999	Mutual exclusivity
CSMD3	MLF1	1706	2	1	0	<-3	0.999	0.999	Mutual exclusivity
