# Supplementary material for: Genomic alterations and possible druggable mutations in carcinoma of unknown primary (CUP)
Source: Sci Rep. 2021 Jul 23;11:15112. doi: 10.1038/s41598-021-94678-4 (PMC8302572; doi:10.1038/s41598-021-94678-4)
Supplement: Supplementary file 6 — Supplementary Information 6. [file 41598_2021_94678_MOESM6_ESM.csv]

Gene(s)	Show Drug Name	Status Description	Therapy	Drug response	Best Interaction	Family(ies)	Source(s)	DScore	GScore	Best Candidate Therapy	Warning(s)
PIK3CA|PIK3CG	COPANLISIB	Approved for blood cancer	TARGETED_THERAPY	SENSITIVITY	direct-target	PI3K inhibitor(Cmap)	CancerCommons|ChemblInteractions|ClearityFoundationBiomarkers|JAX-ClinicalKnowledgebase|MyCancerGenome|MyCancerGenomeClinicalTrial|OncoKB	0.928	0.7602	TRUE	-
BRAF	DABRAFENIB	Approved for skin cancer	TARGETED_THERAPY	SENSITIVITY	direct-target	RAF inhibitor(Cmap)|Serine/threonine protein kinases: TKL group_Inhibitor(KEGG)	CIViC|CancerCommons|CancerGenomeInterpreter|ClearityFoundationClinicalTrial|DoCM|DrugBank|GDSC|GuideToPharmacologyInteractions|JAX-ClinicalKnowledgebase|MyCancerGenome|MyCancerGenomeClinicalTrial|OncoKB|TALC|TARGET-CGA|TTD|TdgClinicalTrial	0.92	0.6937	TRUE	-
BRAF	SORAFENIB	Approved for kidney cancer	TARGETED_THERAPY	SENSITIVITY	direct-target	FLT3 inhibitor(Cmap)|KIT inhibitor(Cmap)|PDGFR tyrosine kinase receptor inhibitor(Cmap)|RAF inhibitor(Cmap)|RET tyrosine kinase inhibitor(Cmap)|Receptor tyrosine kinase_Inhibitor(KEGG)|Serine/threonine protein kinases: TKL group_Inhibitor(KEGG)|VEGFR inhibitor(Cmap)	CIViC|CancerGenomeInterpreter|ClearityFoundationClinicalTrial|DoCM|DrugBank|GuideToPharmacologyInteractions|JAX-ClinicalKnowledgebase|MyCancerGenome|MyCancerGenomeClinicalTrial|OncoKB|TEND|TTD|TdgClinicalTrial	0.92	0.6937	TRUE	-
BRAF	VEMURAFENIB	Approved for skin cancer	TARGETED_THERAPY	SENSITIVITY	direct-target	RAF inhibitor(Cmap)|Serine/threonine protein kinases: TKL group_Inhibitor(KEGG)	CIViC|CancerCommons|CancerGenomeInterpreter|ChemblInteractions|ClearityFoundationBiomarkers|ClearityFoundationClinicalTrial|DoCM|DrugBank|FDA|GuideToPharmacologyInteractions|JAX-ClinicalKnowledgebase|MyCancerGenome|MyCancerGenomeClinicalTrial|OncoKB|PharmGKB|TALC|TARGET-CGA|TdgClinicalTrial	0.92	0.6937	TRUE	-
MTOR	EVEROLIMUS	Approved for breast, intestine, kidney, lung, pancreas and stomach cancer	TARGETED_THERAPY	SENSITIVITY	direct-target	Serine/threonine protein kinases: Others_Inhibitor(KEGG)|mTOR inhibitor(Cmap)	CIViC|CancerGenomeInterpreter|ClearityFoundationClinicalTrial|DoCM|DrugBank|GuideToPharmacologyInteractions|MyCancerGenome|MyCancerGenomeClinicalTrial|OncoKB|TALC|TARGET-CGA|TEND|TTD|TdgClinicalTrial	0.92	0.5223	-	MTOR mutation (F2108L) may induce EVEROLIMUS resistance
MTOR	TEMSIROLIMUS	Approved for kidney cancer	TARGETED_THERAPY	SENSITIVITY	direct-target	Serine/threonine protein kinases: Others_Inhibitor(KEGG)|mTOR inhibitor(Cmap)	CancerCommons|ClearityFoundationClinicalTrial|DrugBank|GuideToPharmacologyInteractions|MyCancerGenome|MyCancerGenomeClinicalTrial|OncoKB|TALC|TARGET-CGA|TEND|TTD|TdgClinicalTrial	0.92	0.5223	-	-
ROS1	CRIZOTINIB	Approved for lung cancer	TARGETED_THERAPY	SENSITIVITY	direct-target	ALK tyrosine kinase receptor inhibitor(Cmap)|Receptor tyrosine kinase_Inhibitor(KEGG)	CIViC|CancerCommons|CancerGenomeInterpreter|DoCM|JAX-ClinicalKnowledgebase|MyCancerGenome|MyCancerGenomeClinicalTrial|OncoKB|TALC|TARGET-CGA	0.92	0.4912	-	-
BRAF	REGORAFENIB	Approved for colon, intestine, rectum and stomach cancer	TARGETED_THERAPY	SENSITIVITY	direct-target	FGFR inhibitor(Cmap)|KIT inhibitor(Cmap)|PDGFR tyrosine kinase receptor inhibitor(Cmap)|RAF inhibitor(Cmap)|RET tyrosine kinase inhibitor(Cmap)|Receptor tyrosine kinase_Inhibitor(KEGG)|Serine/threonine protein kinases: TKL group_Inhibitor(KEGG)|VEGFR inhibitor(Cmap)	ChemblInteractions|DrugBank|GuideToPharmacologyInteractions|JAX-ClinicalKnowledgebase|MyCancerGenome|MyCancerGenomeClinicalTrial	0.916	0.6937	TRUE	-
ERBB4	LAPATINIB	Approved for breast cancer	TARGETED_THERAPY	SENSITIVITY	direct-target	EGFR inhibitor(Cmap)|Receptor tyrosine kinase_Inhibitor(KEGG)	CIViC|CancerGenomeInterpreter|DoCM|JAX-ClinicalKnowledgebase|TARGET-CGA	0.916	0.4469	-	-
ERBB4	AFATINIB	Approved for lung cancer	TARGETED_THERAPY	SENSITIVITY	direct-target	EGFR inhibitor(Cmap)|Receptor tyrosine kinase_Inhibitor(KEGG)	CancerGenomeInterpreter|DrugBank|JAX-ClinicalKnowledgebase	0.913	0.4469	-	-
PIK3CG	IDELALISIB	Approved for blood cancer	TARGETED_THERAPY	SENSITIVITY	direct-target	PI3K inhibitor(Cmap)|Transferases_Inhibitor(KEGG)	GuideToPharmacologyInteractions|TTD	0.912	0.441	-	-
EPHA3	DASATINIB	Approved for blood cancer	TARGETED_THERAPY	SENSITIVITY	direct-target	Bcr-Abl kinase inhibitor(Cmap)|KIT inhibitor(Cmap)|PDGFR tyrosine kinase receptor inhibitor(Cmap)|Receptor tyrosine kinase_Antagonist(KEGG)|Receptor tyrosine kinase_Inhibitor(KEGG)|Tyrosine protein kinases_Inhibitor(KEGG)|ephrin inhibitor(Cmap)|src inhibitor(Cmap)|tyrosine kinase inhibitor(Cmap)	TARGET-CGA	0.912	0.2	-	-
MTOR|PIK3CA|PIK3CG|PRKDC	SF1126	Clinical Trials	TARGETED_THERAPY	SENSITIVITY	direct-target	Other	ChemblInteractions|DrugBank|MyCancerGenome|TdgClinicalTrial	0.544	0.7602	-	-
NOTCH1|NOTCH2|NOTCH3|NOTCH4	PF-03084014	Clinical Trials	TARGETED_THERAPY	SENSITIVITY	direct-target	gamma secretase inhibitor(Cmap)	JAX-ClinicalKnowledgebase|MyCancerGenome	0.543	0.7045	-	-
MTOR|PIK3CA|PIK3CG	ALPELISIB	Clinical Trials	TARGETED_THERAPY	SENSITIVITY	direct-target	PI3K inhibitor(Cmap)	CancerCommons|ChemblInteractions|ClearityFoundationBiomarkers|GuideToPharmacologyInteractions|JAX-ClinicalKnowledgebase|MyCancerGenome|MyCancerGenomeClinicalTrial|OncoKB	0.539	0.7602	-	-
MTOR|PIK3CA|PIK3CG	DACTOLISIB	Clinical Trials	TARGETED_THERAPY	SENSITIVITY	direct-target	Other	CIViC|CancerCommons|ChemblInteractions|ClearityFoundationBiomarkers|GuideToPharmacologyInteractions|JAX-ClinicalKnowledgebase|MyCancerGenome|MyCancerGenomeClinicalTrial|TALC|TTD	0.539	0.7602	-	-
MTOR|PIK3CA|PIK3CG	PKI-587	Clinical Trials	-	SENSITIVITY	direct-target	Other	ChemblInteractions|ClearityFoundationBiomarkers|GuideToPharmacologyInteractions|JAX-ClinicalKnowledgebase|MyCancerGenome|MyCancerGenomeClinicalTrial	0.537	0.7602	-	-
MTOR|PIK3CA|PIK3CG	PF-04691502	Clinical Trials	-	SENSITIVITY	direct-target	PI3K inhibitor(Cmap)|mTOR inhibitor(Cmap)	ChemblInteractions|ClearityFoundationBiomarkers|GuideToPharmacologyInteractions|JAX-ClinicalKnowledgebase|MyCancerGenome|TALC	0.536	0.7602	-	-
MTOR|PIK3CA|PIK3CG	APITOLISIB	Clinical Trials	TARGETED_THERAPY	SENSITIVITY	direct-target	Transferases_Inhibitor(KEGG)	ChemblInteractions|GuideToPharmacologyInteractions|JAX-ClinicalKnowledgebase|MyCancerGenome|TTD	0.535	0.7602	-	-
MTOR|PIK3CA|PIK3CG	XL765	Clinical Trials	-	SENSITIVITY	direct-target	Other	CancerCommons|ClearityFoundationBiomarkers|DrugBank|MyCancerGenome|TALC|TdgClinicalTrial	0.535	0.7602	-	-
PIK3CA|PIK3CG	BUPARLISIB	Clinical Trials	TARGETED_THERAPY	SENSITIVITY	direct-target	Other	CancerCommons|ChemblInteractions|GuideToPharmacologyInteractions|JAX-ClinicalKnowledgebase|MyCancerGenome|OncoKB|TTD	0.527	0.7602	-	-
PIK3CA|PIK3CG	PICTILISIB	Clinical Trials	TARGETED_THERAPY	SENSITIVITY	direct-target	PI3K inhibitor(Cmap)	CIViC|ChemblInteractions|GDSC|GuideToPharmacologyInteractions|JAX-ClinicalKnowledgebase|MyCancerGenome|TTD	0.526	0.7602	-	-
PIK3CA|PIK3CG	PX-866	Clinical Trials	-	SENSITIVITY	direct-target	Other	CancerCommons|ChemblInteractions|JAX-ClinicalKnowledgebase|MyCancerGenome|MyCancerGenomeClinicalTrial|TTD	0.526	0.7602	-	-
PIK3CA|PIK3CG	XL147	Clinical Trials	-	SENSITIVITY	direct-target	Other	DrugBank|JAX-ClinicalKnowledgebase|MyCancerGenome|TTD	0.523	0.7602	-	-
PIK3CA|PIK3CG	GSK2636771	Clinical Trials	-	SENSITIVITY	direct-target	PI3K inhibitor(Cmap)	MyCancerGenome	0.522	0.7602	-	-
BRAF	ENCORAFENIB	Clinical Trials	TARGETED_THERAPY	SENSITIVITY	direct-target	Other	CancerCommons|ChemblInteractions|JAX-ClinicalKnowledgebase|MyCancerGenome|OncoKB|TALC	0.517	0.6937	-	-
BRAF	RAF265	Clinical Trials	-	SENSITIVITY	direct-target	RAF inhibitor(Cmap)|VEGFR inhibitor(Cmap)	CancerCommons|ChemblInteractions|GuideToPharmacologyInteractions|JAX-ClinicalKnowledgebase|MyCancerGenome|TdgClinicalTrial	0.517	0.6937	-	-
MTOR	RIDAFOROLIMUS	Clinical Trials	TARGETED_THERAPY	SENSITIVITY	direct-target	mTOR inhibitor(Cmap)	ChemblInteractions|ClearityFoundationClinicalTrial|GuideToPharmacologyInteractions|MyCancerGenome|TALC|TTD|TdgClinicalTrial	0.517	0.5223	-	-
ERBB4	DACOMITINIB	Clinical Trials	TARGETED_THERAPY	SENSITIVITY	direct-target	EGFR inhibitor(Cmap)|Receptor tyrosine kinase_Inhibitor(KEGG)	ChemblInteractions|GuideToPharmacologyInteractions|MyCancerGenome|MyCancerGenomeClinicalTrial|TALC|TdgClinicalTrial	0.517	0.4469	-	-
PIK3CA	GDC-0032	Clinical Trials	TARGETED_THERAPY	SENSITIVITY	direct-target	Other	ChemblInteractions|GuideToPharmacologyInteractions|JAX-ClinicalKnowledgebase|MyCancerGenome|OncoKB	0.516	0.7602	-	-
PIK3CA	GSK2126458	Clinical Trials	TARGETED_THERAPY	SENSITIVITY	direct-target	PI3K inhibitor(Cmap)|mTOR inhibitor(Cmap)	ChemblInteractions|ClearityFoundationBiomarkers|GuideToPharmacologyInteractions|JAX-ClinicalKnowledgebase|MyCancerGenomeClinicalTrial	0.516	0.7602	-	-
PIK3CA	MLN1117	Clinical Trials	TARGETED_THERAPY	SENSITIVITY	direct-target	PI3K inhibitor(Cmap)	ChemblInteractions|GuideToPharmacologyInteractions|JAX-ClinicalKnowledgebase|MyCancerGenome|OncoKB	0.516	0.7602	-	-
ERBB4	BMS-599626	Clinical Trials	TARGETED_THERAPY	SENSITIVITY	direct-target	EGFR inhibitor(Cmap)|protein tyrosine kinase inhibitor(Cmap)	ChemblInteractions|GuideToPharmacologyInteractions|MyCancerGenome|TALC|TdgClinicalTrial	0.516	0.4469	-	-
HGF	FICLATUZUMAB	Clinical Trials	TARGETED_THERAPY	SENSITIVITY	direct-target	Chemokines_Monoclonal antibody(KEGG)|PDGF family_Monoclonal antibody(KEGG)	ChemblInteractions|MyCancerGenome|TALC|TdgClinicalTrial|moAb	0.516	0.175	-	-
PIK3CA	ZSTK474	Clinical Trials	-	SENSITIVITY	direct-target	Other	ChemblInteractions|ClearityFoundationBiomarkers|GuideToPharmacologyInteractions|JAX-ClinicalKnowledgebase	0.515	0.7602	-	-
MTOR	OSI-027	Clinical Trials	-	SENSITIVITY	direct-target	mTOR inhibitor(Cmap)	ChemblInteractions|MyCancerGenome|TALC|TTD|TdgClinicalTrial	0.515	0.5223	-	-
HGF	RILOTUMUMAB	Clinical Trials	TARGETED_THERAPY	SENSITIVITY	direct-target	Chemokines_Monoclonal antibody(KEGG)|PDGF family_Monoclonal antibody(KEGG)	ChemblInteractions|MyCancerGenome|TALC|TTD|moAb	0.515	0.175	-	-
BRAF	BMS-908662	Clinical Trials	-	SENSITIVITY	direct-target	Other	ChemblInteractions|DrugBank|MyCancerGenome|TTD|TdgClinicalTrial	0.514	0.6937	-	-
MTOR	1224844-38-5	Clinical Trials	-	SENSITIVITY	direct-target	Other	ChemblInteractions|GuideToPharmacologyInteractions|MyCancerGenome|TTD	0.514	0.5223	-	-
MTOR	CC-223	Clinical Trials	-	SENSITIVITY	direct-target	mTOR inhibitor(Cmap)	CancerCommons|ChemblInteractions|GuideToPharmacologyInteractions	0.514	0.5223	-	-
ERBB4	BMS-690514	Clinical Trials	TARGETED_THERAPY	SENSITIVITY	direct-target	EGFR inhibitor(Cmap)|VEGFR inhibitor(Cmap)	ChemblInteractions|MyCancerGenome|TALC	0.514	0.4469	-	-
NOTCH1	BRONTICTUZUMAB	Clinical Trials	TARGETED_THERAPY	SENSITIVITY	direct-target	Other	JAX-ClinicalKnowledgebase|moAb	0.513	0.7045	-	-
BRAF	ARQ736	Clinical Trials	-	SENSITIVITY	direct-target	Other	MyCancerGenome|TALC	0.513	0.6937	-	-
MTOR	DS-3078A	Clinical Trials	-	SENSITIVITY	direct-target	Other	CancerCommons|ChemblInteractions	0.513	0.5223	-	-
ERBB4	PELITINIB	Clinical Trials	TARGETED_THERAPY	SENSITIVITY	direct-target	EGFR inhibitor(Cmap)|Receptor tyrosine kinase_Inhibitor(KEGG)	MyCancerGenome|TALC	0.513	0.4469	-	-
HGF	AMG 102	Clinical Trials	TARGETED_THERAPY	SENSITIVITY	direct-target	Other	CancerCommons|TdgClinicalTrial	0.513	0.175	-	-
PIK3CA	1260612-13-2	Clinical Trials	-	SENSITIVITY	direct-target	Other	CancerCommons	0.512	0.7602	-	-
BRAF	RO5212054	Clinical Trials	-	SENSITIVITY	direct-target	Other	MyCancerGenome	0.512	0.6937	-	-
ROS1	ASP3026	Clinical Trials	-	SENSITIVITY	direct-target	ALK tyrosine kinase receptor inhibitor(Cmap)	CancerCommons	0.512	0.4912	-	-
PIK3CG	GSK1059615	Clinical Trials	-	SENSITIVITY	direct-target	PI3K inhibitor(Cmap)	ChemblInteractions|TTD	0.512	0.441	-	-
MTOR	AP1903	Clinical Trials	-	SENSITIVITY	direct-target	Other	DrugBank	0.511	0.5223	-	-
HGF	ABT-510	Clinical Trials	-	SENSITIVITY	direct-target	Other	DrugBank	0.511	0.175	-	-
HGF	FORETINIB	Clinical Trials	TARGETED_THERAPY	SENSITIVITY	direct-target	Receptor tyrosine kinase_Inhibitor(KEGG)|Tyrosine protein kinases_Inhibitor(KEGG)|VEGFR inhibitor(Cmap)	DrugBank	0.511	0.175	-	-
MTOR	AZD8055	Clinical Trials	TARGETED_THERAPY	RESISTANCE	direct-target	mTOR inhibitor(Cmap)	CIViC|ChemblInteractions|GuideToPharmacologyInteractions|MyCancerGenome|TALC	-0.516	0.5223	-	-
